# Supplementary material for: Genome Characterization of a Novel Hepe-like Virus and a Rhabdovirus Identified in Macrosteles fascifrons
Source: Insects. 2026 May 8;17(5):479. doi: 10.3390/insects17050479 (PMC13207742; doi:10.3390/insects17050479)
Supplement: Supplementary file 1 [file insects-17-00479-s001.zip]

Archive with 4 entries (4 files):
- Figure S1.pdf
- Figure S2.pdf
- Figure S3.pdf
- supplementary files.xlsx
