# Supplementary material for: Genome Characterization of a Novel Hepe-like Virus and a Rhabdovirus Identified in Macrosteles fascifrons
Source: Insects. 2026 May 8;17(5):479. doi: 10.3390/insects17050479 (PMC13207742; doi:10.3390/insects17050479)
Supplement: Supplementary file 1 [file insects-17-00479-s001.zip › supplementary files.xlsx]

## Sheet: S1
Table S1: primers used in this study.
Primers	Sequence (5′–3′)	note
DN2945-F1	AAGCTGTACGATCCGCTAAG	MfHV1_S1_F
DN2945-R1	CGTGTCAAAGTCGTGTTCGT	MfHV1_S1_R
DN2945-F2	CGGTTTGCCTTTGATAATG	MfHV1_S2_F
DN2945-R2	ATCGTCCCAGTCCTCATCCA	MfHV1_S2_R
DN2945-F3	GTTGTGTCGGTTTTCATCCTC	MfHV1_S3_F
DN2945-R3	GCGGACCATTCCTGAAGTTT	MfHV1_S3_R
DN2945-F4	CCAGTTTCGATTGGAGGTCA	MfHV1_S4_F
DN2945-R4	GTCCTCTTCCCGACCAAAT	MfHV1_S4_R
DN2945-F5	CGCTGCGACGATGCTTGA	MfHV1_S5_F
DN2945-R5	CGCTTTGTGTCCCAATCCA	MfHV1_S5_R
DN2945-F6	TGTCCAAGTACCAAGCCAAA	MfHV1_S6_F
DN2945-R6	CAACTTGGTCCTTGCTGAGA	MfHV1_S6_R
DN2945-F7	GATGAAACCAGAGACGGGGA	MfHV1_S7_F
DN2945-R7	CGACAAGCACGACAAACAC	MfHV1_S7_R
DN2945-F8	TGGAAGAAATGGCTAATGG	MfHV1_S8_F
DN2945-R8	TTCTCAGACCAGAGCGGATA	MfHV1_S8_R
DN2945-F9	CGGGTAGTTATCTGCCAAG	MfHV1_S9_F
DN2945-R9	TCAGAGCCTTAACATCCGAC	MfHV1_S9_R
3'DN2945-F1	CAGTGTTTGTCGTGCTTGTC	MfHV1_3_F1
3'DN2945-F2	TTGTCCTCCAGGTGGTATG	MfHV1_3_F2
3'DN2945-F3	TCCTATCCGCTCTGGTCTGA	MfHV1_3_F3
3'DN2945-F4	GATTGACCAACTGCCGACTTC	MfHV1_3_F4
3'DN2945-F5	GGCAGGGCTTGATGCTGT	MfHV1_3_F5
3'DN2945-F6	CTTGCTGCTTGAGTCCCTGTT	MfHV1_3_F6
3'DN2945-F7	CCTGACTGTGAGGCTGTAAG	MfHV1_3_F7
3'DN2945-F8	CGTGAAAGGTCGGTAAGAG	MfHV1_3_F8
3'DN2945-F9	ACCCTCACGGTGACATTTG	MfHV1_3_F9
5'DN2945-R1	CCTTAGCGGATCGTACAGCT	MfHV1_5_R1
5'DN2945-R2	TATCGGATGGTTGGTGGGG	MfHV1_5_R2
5'DN2945-R3	GCACCAAGGTTAGCCCCCAA	MfHV1_5_R3
5'DN2945-R4	GAGGTCCGAATAGGGAGCAA	MfHV1_5_R4
5'DN2945-R5	CTTGAGCGTAGTCACGGTCTTC	MfHV1_5_R5
5'DN2945-R6	TCGTGTACAGTCCGTGTCTC	MfHV1_5_R6
5'DN2945-R7	GTCTGTTCTTGGATATGGGGC	MfHV1_5_R7
5'DN2945-R8	TACCTGGTTTTTTCAATCAT	MfHV1_5_R8
155-201-F1	TCATCTTATCCAGGTTTGTGTG	MfRV1_S1_F
155-1305-R1	GATTTGACTCGGGATTATGACA	MfRV1_S1_R
155-1305-F2	TGTCATAATCCCGAGTCAAAT	MfRV1_S2_F
155-2151-R2	ATGCTTTCGTTGGGCAATGGA	MfRV1_S2_R
155-2027-F3	ACACTGATAAGGATGTTACGAG	MfRV1_S3_F
155-3670-R3	GACAAAAACAGGCGTGATGAT	MfRV1_S3_R
155-3499-F4	AATGCGAGTTAGAACACTGGAG	MfRV1_S4_F
155-4683-R4	GAAGGATTGAGACAGAAAGGCT	MfRV1_S4_R
155-4675-F5	TATGGTCCAGCCTTTCTGTCTC	MfRV1_S5_F
155-6039-R5	CTTCTAACTCTCACCGCCTCCC	MfRV1_S5_R
155-6037-F6	CAGGGAGGCGGTGAGAGTTAGA	MfRV1_S6_F
155-7369-R6	TGTTCGTAAATCAAGGAGTGTT	MfRV1_S6_R
155-7369-F7	AACACTCCTTGATTTACGAACAT	MfRV1_S7_F
155-8769-R7	ACAAAGCCGTTATACTACTATGG	MfRV1_S7_R
155-8607-F8	TTGTTGGTCTCTCAAGTTCCT	MfRV1_S8_F
155-9815-R8	GCGATGACTGGCGAGAGAATA	MfRV1_S8_R
155-9815-F9	TATTCTCTCGCCAGTCATCGC	MfRV1_S9_F
155-11085-R9	GGAACGGTCTATCATACTTGG	MfRV1_S9_R
155-11071-F10	TGACGATTTTCAGTCCAAGTATG	MfRV1_S10_F
155-12489-R10	GGAGGGTATGGACTACTTTTCAG	MfRV1_S10_R
155-12481-F11	GGGTTTATCTGAAAAGTAGTCCA	MfRV1_S11_F
155-13875-R11	TTATTAGCACACGCCTCAGAAGT	MfRV1_S11_R
155-13873-F12	TCACTTCTGAGGCGTGTGCTAAT	MfRV1_S12_F
155-14851-R12	TCTCAATAACATAATGGAGTCGG	MfRV1_S12_R
155-209-R1	CCTGTTTCACACAAACCTGGA	MfRV1_5_R1
155-245-R2	CAAATGGTTACCCAAACAAGA	MfRV1_5_R2
155-661-R3	GGTCGTTTCAGGGACATTCTA	MfRV1_5_R3
155-737-R4	TTACAAAACAGGGAAGGAGAA	MfRV1_5_R4
155-799-R5	AGCTCTTTGGCAAATCTGAGA	MfRV1_5_R5
155-1219-R6	TGCGATGCTGAGGGGAATAGT	MfRV1_5_R6
155-13856-F1	CCAAGCGGGCATCCTGGTCAC	MfRV1_3_F1
155-14434-F2	GAGCCGTGGTTGTGGAGATTA	MfRV1_3_F2
155-14790-F3	TGGATGGGGGATTCACCTCTT	MfRV1_3_F6

## Sheet: S2
Table S2: Summary of candidate virus-associated contigs identified from the M. fascifrons transcriptome from Jianning
sequence	target	identity	length	miss	gap	qstart	qend	hstart	hend	evalue	score	seq_length	protein	species
TRINITY_DN186_c0_g1_i6	YP_009553259.1	46.372	3101	1471	54	9140	186	158	3182	0	2514	10308	polyprotein	Psammotettix alienus iflavirus 1
TRINITY_DN186_c0_g1_i11	YP_009553259.1	46.323	3100	1474	53	9140	186	158	3182	0	2471	10295	polyprotein	Psammotettix alienus iflavirus 1
TRINITY_DN186_c0_g1_i12	YP_009553259.1	46.432	3097	1475	53	9140	186	158	3182	0	2509	9299	polyprotein	Psammotettix alienus iflavirus 1
TRINITY_DN186_c0_g1_i2	YP_009553259.1	46.464	3097	1474	53	9140	186	158	3182	0	2513	10295	polyprotein	Psammotettix alienus iflavirus 1
TRINITY_DN186_c0_g1_i8	YP_009553259.1	47.387	2832	1317	48	8369	186	420	3182	0	2311	8369	polyprotein	Psammotettix alienus iflavirus 1
TRINITY_DN186_c0_g1_i9	YP_009553259.1	45.231	2485	1190	46	7331	186	766	3182	0	1904	7333	polyprotein	Psammotettix alienus iflavirus 1
TRINITY_DN186_c0_g1_i7	YP_009553259.1	41.426	1907	962	37	5442	1	1006	2850	0	1239	5442	polyprotein	Psammotettix alienus iflavirus 1
TRINITY_DN1925_c0_g1_i1	YP_009173653.1	38.456	1503	843	22	254	4684	1	1447	0	992	5808	DNA-directed RNA polymerase II, subunit RpB1	Chrysochromulina ericina virus
TRINITY_DN1925_c0_g1_i3	YP_009173653.1	38.456	1503	843	22	26	4456	1	1447	0	992	4884	DNA-directed RNA polymerase II, subunit RpB1	Chrysochromulina ericina virus
TRINITY_DN1925_c0_g1_i6	YP_009173653.1	38.456	1503	843	22	254	4684	1	1447	0	992	5808	DNA-directed RNA polymerase II, subunit RpB1	Chrysochromulina ericina virus
TRINITY_DN1925_c0_g1_i4	YP_009173653.1	38.482	1502	842	22	258	4685	2	1447	0	992	5809	DNA-directed RNA polymerase II, subunit RpB1	Chrysochromulina ericina virus
TRINITY_DN223_c0_g1_i1	YP_010780401.1	35.314	1498	701	33	5620	1343	34	1335	3.02e-91	332	6481	hypothetical protein QJ856_gp0964	Tupanvirus deep ocean
TRINITY_DN223_c0_g1_i2	YP_010780401.1	35.314	1498	701	33	5279	1002	34	1335	1.7e-92	336	6141	hypothetical protein QJ856_gp0964	Tupanvirus deep ocean
TRINITY_DN223_c0_g1_i3	YP_010780401.1	35.314	1498	701	33	5619	1342	34	1335	3.02e-91	332	6480	hypothetical protein QJ856_gp0964	Tupanvirus deep ocean
TRINITY_DN535_c0_g1_i13	YP_003987013.1	29.667	1473	799	41	4064	141	56	1456	6.26e-178	574	4372	DNA-directed RNA polymerase subunit 1	Acanthamoeba polyphaga mimivirus
TRINITY_DN535_c0_g1_i1	YP_003987013.1	29.667	1473	799	41	4064	141	56	1456	6.26e-178	574	4372	DNA-directed RNA polymerase subunit 1	Acanthamoeba polyphaga mimivirus
TRINITY_DN1316_c0_g1_i1	YP_003986692.1	31.433	1368	539	30	995	4792	98	1168	1.79e-64	247	6618	collagen-like protein 2	Acanthamoeba polyphaga mimivirus
TRINITY_DN1316_c0_g1_i3	YP_003986692.1	31.433	1368	539	30	994	4791	98	1168	1.79e-64	247	6617	collagen-like protein 2	Acanthamoeba polyphaga mimivirus
TRINITY_DN223_c0_g1_i1	YP_010780401.1	34.928	1317	613	30	4933	1316	35	1218	4.49e-70	265	6481	hypothetical protein QJ856_gp0964	Tupanvirus deep ocean
TRINITY_DN223_c0_g1_i2	YP_010780401.1	34.928	1317	613	30	4592	975	35	1218	4.03e-71	268	6141	hypothetical protein QJ856_gp0964	Tupanvirus deep ocean
TRINITY_DN223_c0_g1_i3	YP_010780401.1	34.928	1317	613	30	4932	1315	35	1218	4.49e-70	265	6480	hypothetical protein QJ856_gp0964	Tupanvirus deep ocean
TRINITY_DN223_c0_g1_i1	YP_010780401.1	35.317	1311	607	32	4993	1322	36	1192	8.6e-73	273	6481	hypothetical protein QJ856_gp0964	Tupanvirus deep ocean
TRINITY_DN223_c0_g1_i2	YP_010780401.1	35.24	1311	608	32	4652	981	36	1192	6.67e-74	277	6141	hypothetical protein QJ856_gp0964	Tupanvirus deep ocean
TRINITY_DN223_c0_g1_i3	YP_010780401.1	35.317	1311	607	32	4992	1321	36	1192	8.6e-73	273	6480	hypothetical protein QJ856_gp0964	Tupanvirus deep ocean
TRINITY_DN14548_c0_g1_i4	YP_010796961.1	33.875	1293	684	33	4266	544	9	1182	0	679	5058	PolB	Mayetiola barley midge adintovirus
TRINITY_DN15338_c0_g1_i1	YP_009173653.1	38.606	1277	713	19	138	3896	2	1231	0	872	4014	DNA-directed RNA polymerase II, subunit RpB1	Chrysochromulina ericina virus
TRINITY_DN12480_c0_g1_i5	YP_010796961.1	38.819	1270	622	32	776	4408	13	1186	0	799	4699	PolB	Mayetiola barley midge adintovirus
TRINITY_DN1316_c0_g1_i1	YP_003986692.1	34.181	1258	561	25	833	4351	92	1167	3.11e-55	217	6618	collagen-like protein 2	Acanthamoeba polyphaga mimivirus
TRINITY_DN1316_c0_g1_i3	YP_003986692.1	34.181	1258	561	25	832	4350	92	1167	3.11e-55	217	6617	collagen-like protein 2	Acanthamoeba polyphaga mimivirus
TRINITY_DN12480_c0_g1_i4	YP_010796961.1	39.124	1255	609	30	776	4405	42	1186	0	801	4696	PolB	Mayetiola barley midge adintovirus
TRINITY_DN535_c0_g1_i9	YP_009173653.1	30.279	1255	718	26	3461	99	224	1455	0	578	3461	DNA-directed RNA polymerase II, subunit RpB1	Chrysochromulina ericina virus
TRINITY_DN2335_c1_g1_i12	YP_010796957.1	32.614	1251	727	38	1873	5493	159	1337	7.46e-165	548	6521	PolB	Terrapene box turtle adintovirus
TRINITY_DN155_c0_g1_i1	YP_009259650.1	38.817	1234	701	16	6333	2680	133	1328	0	820	15019	RNA-dependent RNA polymerase	Diachasmimorpha longicaudata rhabdovirus
TRINITY_DN155_c0_g1_i2	YP_009259650.1	38.817	1234	701	16	6333	2680	133	1328	0	820	11168	RNA-dependent RNA polymerase	Diachasmimorpha longicaudata rhabdovirus
TRINITY_DN155_c0_g1_i5	YP_009259650.1	38.817	1234	701	16	6333	2680	133	1328	0	820	15019	RNA-dependent RNA polymerase	Diachasmimorpha longicaudata rhabdovirus
TRINITY_DN1316_c0_g1_i1	YP_003986692.1	32.535	1211	547	23	776	4183	154	1169	4.88e-49	197	6618	collagen-like protein 2	Acanthamoeba polyphaga mimivirus
TRINITY_DN1316_c0_g1_i3	YP_003986692.1	32.535	1211	547	23	775	4182	154	1169	4.88e-49	197	6617	collagen-like protein 2	Acanthamoeba polyphaga mimivirus
TRINITY_DN1971_c0_g1_i29	YP_010796961.1	40.778	1209	637	22	7903	4430	5	1185	0	816	8282	PolB	Mayetiola barley midge adintovirus
TRINITY_DN1971_c0_g1_i7	YP_010796961.1	40.364	1209	642	22	7903	4430	5	1185	0	816	8902	PolB	Mayetiola barley midge adintovirus
TRINITY_DN1971_c0_g1_i9	YP_010796961.1	40.364	1209	642	22	7903	4430	5	1185	0	816	8902	PolB	Mayetiola barley midge adintovirus
TRINITY_DN119717_c0_g1_i1	YP_008052546.1	32.446	1202	710	23	3522	157	20	1199	0	578	3829	DNA-directed RNA polymerase II subunit RPB2	Phaeocystis globosa virus
TRINITY_DN119717_c0_g1_i8	YP_008052546.1	32.446	1202	710	23	3522	157	20	1199	0	578	3829	DNA-directed RNA polymerase II subunit RPB2	Phaeocystis globosa virus
TRINITY_DN12535_c0_g5_i1	YP_008052546.1	41.541	1194	629	25	153	3605	33	1200	0	898	3670	DNA-directed RNA polymerase II subunit RPB2	Phaeocystis globosa virus
TRINITY_DN6838_c0_g1_i1	YP_008052546.1	41.408	1193	628	26	3575	129	35	1200	0	873	3830	DNA-directed RNA polymerase II subunit RPB2	Phaeocystis globosa virus
TRINITY_DN6838_c0_g1_i2	YP_008052546.1	41.408	1193	628	26	3575	129	35	1200	0	873	3830	DNA-directed RNA polymerase II subunit RPB2	Phaeocystis globosa virus
TRINITY_DN6838_c0_g1_i4	YP_008052546.1	41.408	1193	628	26	3575	129	35	1200	0	873	3830	DNA-directed RNA polymerase II subunit RPB2	Phaeocystis globosa virus
TRINITY_DN2197_c0_g1_i12	YP_010796961.1	39.01	1192	636	23	2052	5414	13	1184	0	803	13446	PolB	Mayetiola barley midge adintovirus
TRINITY_DN2197_c0_g1_i13	YP_010796961.1	39.01	1192	636	23	12453	9091	13	1184	0	803	13638	PolB	Mayetiola barley midge adintovirus
TRINITY_DN2197_c0_g1_i14	YP_010796961.1	39.01	1192	636	23	12455	9093	13	1184	0	803	13724	PolB	Mayetiola barley midge adintovirus
TRINITY_DN2197_c0_g1_i2	YP_010796961.1	39.01	1192	636	23	12455	9093	13	1184	0	803	13639	PolB	Mayetiola barley midge adintovirus
TRINITY_DN2197_c0_g1_i4	YP_010796961.1	39.01	1192	636	23	2052	5414	13	1184	0	803	13724	PolB	Mayetiola barley midge adintovirus
TRINITY_DN2197_c0_g1_i9	YP_010796961.1	39.01	1192	636	23	2050	5412	13	1184	0	803	13444	PolB	Mayetiola barley midge adintovirus
TRINITY_DN2197_c0_g2_i1	YP_010796961.1	40.974	1191	623	21	7386	4030	2	1184	0	836	9099	PolB	Mayetiola barley midge adintovirus
TRINITY_DN223_c0_g1_i1	YP_010780401.1	35.418	1183	591	24	4474	1298	31	1164	2.42e-64	246	6481	hypothetical protein QJ856_gp0964	Tupanvirus deep ocean
TRINITY_DN223_c0_g1_i2	YP_010780401.1	35.418	1183	591	24	4133	957	31	1164	2.41e-65	249	6141	hypothetical protein QJ856_gp0964	Tupanvirus deep ocean
TRINITY_DN223_c0_g1_i3	YP_010780401.1	35.418	1183	591	24	4473	1297	31	1164	2.42e-64	246	6480	hypothetical protein QJ856_gp0964	Tupanvirus deep ocean
TRINITY_DN14548_c0_g1_i10	YP_010796961.1	35.259	1177	608	28	3957	544	121	1182	0	672	4189	PolB	Mayetiola barley midge adintovirus
TRINITY_DN4135_c0_g1_i2	YP_004732897.1	25.834	1169	720	39	206	3475	27	1127	1.56e-81	294	3700	hypothetical protein WIV_gp114	Wiseana iridescent virus
TRINITY_DN4135_c0_g1_i3	YP_004732897.1	25.834	1169	720	39	230	3499	27	1127	1.67e-81	294	3724	hypothetical protein WIV_gp114	Wiseana iridescent virus
TRINITY_DN4135_c0_g1_i6	YP_004732897.1	25.834	1169	720	39	230	3499	27	1127	1.67e-81	294	3724	hypothetical protein WIV_gp114	Wiseana iridescent virus
TRINITY_DN4135_c0_g1_i7	YP_004732897.1	25.834	1169	720	39	206	3475	27	1127	1.56e-81	294	3700	hypothetical protein WIV_gp114	Wiseana iridescent virus
TRINITY_DN13760_c0_g1_i12	YP_009001498.1	24.978	1157	712	35	451	3768	5	1056	6.94e-65	247	5075	ABC transporter	Anomala cuprea entomopoxvirus
TRINITY_DN13760_c0_g1_i6	YP_009001498.1	24.978	1157	712	35	451	3768	5	1056	7.12e-65	247	5075	ABC transporter	Anomala cuprea entomopoxvirus
TRINITY_DN1905_c0_g1_i23	YP_003084228.1	23.744	1154	512	54	891	3785	106	1080	2.04e-06	58.2	10788	hypothetical protein PSS2_gp084	Cyanophage PSS2
TRINITY_DN13760_c0_g1_i16	YP_009001498.1	24.892	1153	718	34	451	3768	5	1056	7.7e-65	248	5661	ABC transporter	Anomala cuprea entomopoxvirus
TRINITY_DN13760_c0_g1_i2	YP_009001498.1	24.892	1153	718	34	451	3768	5	1056	9.14e-65	247	5661	ABC transporter	Anomala cuprea entomopoxvirus
TRINITY_DN3760_c0_g1_i1	YP_009325819.1	43.619	1144	543	22	4214	810	4	1054	0	897	4753	DNA topoisomerase II large subunit	Only Syngen Nebraska virus 5
TRINITY_DN14548_c0_g1_i2	YP_010796961.1	35.367	1131	578	27	3819	544	166	1182	0	645	3830	PolB	Mayetiola barley midge adintovirus
TRINITY_DN1905_c0_g1_i20	YP_003084228.1	23.826	1129	498	54	878	3697	106	1061	2.02e-06	56.2	3887	hypothetical protein PSS2_gp084	Cyanophage PSS2
TRINITY_DN56182_c0_g1_i11	YP_010796961.1	38.154	1127	612	27	560	3772	87	1184	0	680	3951	PolB	Mayetiola barley midge adintovirus
TRINITY_DN56182_c0_g1_i12	YP_010796961.1	38.099	1126	614	27	560	3772	87	1184	0	677	3951	PolB	Mayetiola barley midge adintovirus
TRINITY_DN552_c0_g1_i10	YP_009001498.1	27.888	1108	678	34	494	3766	5	1008	2.63e-97	353	13651	ABC transporter	Anomala cuprea entomopoxvirus
TRINITY_DN552_c0_g1_i10	YP_009001498.1	27.978	1108	677	34	13159	9887	5	1008	6.83e-98	355	13651	ABC transporter	Anomala cuprea entomopoxvirus
TRINITY_DN552_c0_g1_i13	YP_009001498.1	27.888	1108	678	34	493	3765	5	1008	1.33e-98	352	4438	ABC transporter	Anomala cuprea entomopoxvirus
TRINITY_DN552_c0_g1_i15	YP_009001498.1	27.888	1108	678	34	493	3765	5	1008	7.6e-98	353	6758	ABC transporter	Anomala cuprea entomopoxvirus
TRINITY_DN552_c0_g1_i23	YP_009001498.1	27.888	1108	678	34	493	3765	5	1008	7.86e-98	353	6755	ABC transporter	Anomala cuprea entomopoxvirus
TRINITY_DN552_c0_g1_i31	YP_009001498.1	28.069	1108	676	34	312	3584	5	1008	1.26e-99	353	4008	ABC transporter	Anomala cuprea entomopoxvirus
TRINITY_DN13760_c0_g1_i4	YP_009001498.1	24.705	1101	687	32	451	3618	5	1008	1.96e-63	241	3680	ABC transporter	Anomala cuprea entomopoxvirus
TRINITY_DN223_c0_g1_i1	YP_010780401.1	35.636	1100	510	26	4354	1349	31	1030	8.24e-68	258	6481	hypothetical protein QJ856_gp0964	Tupanvirus deep ocean
TRINITY_DN223_c0_g1_i2	YP_010780401.1	35.636	1100	510	26	4013	1008	31	1030	8.56e-69	261	6141	hypothetical protein QJ856_gp0964	Tupanvirus deep ocean
TRINITY_DN223_c0_g1_i3	YP_010780401.1	35.636	1100	510	26	4353	1348	31	1030	8.24e-68	258	6480	hypothetical protein QJ856_gp0964	Tupanvirus deep ocean
TRINITY_DN3124_c0_g1_i1	YP_010803150.1	37.614	1098	635	23	196	3381	4	1087	0	753	4111	isoleucyl-tRNA synthetase	Fadolivirus algeromassiliense
TRINITY_DN1960_c1_g1_i2	YP_010796961.1	39.087	1095	598	19	3949	812	110	1184	0	711	4671	PolB	Mayetiola barley midge adintovirus
TRINITY_DN1960_c1_g1_i3	YP_010796961.1	39.087	1095	598	19	3949	812	110	1184	0	711	4974	PolB	Mayetiola barley midge adintovirus
TRINITY_DN4154_c1_g2_i3	YP_009616478.1	32.055	1095	645	26	5979	2884	3	1061	1.51e-167	555	10239	DNA polymerase	Streptomyces phage Aaronocolus
TRINITY_DN4154_c1_g2_i4	YP_009616478.1	32.055	1095	645	26	5981	2886	3	1061	1.51e-167	555	10241	DNA polymerase	Streptomyces phage Aaronocolus
TRINITY_DN6418_c0_g1_i2	YP_010796961.1	38.63	1095	607	17	4946	8089	110	1186	0	724	8163	PolB	Mayetiola barley midge adintovirus
TRINITY_DN6418_c0_g1_i3	YP_010796961.1	38.63	1095	607	17	4946	8089	110	1186	0	724	8163	PolB	Mayetiola barley midge adintovirus
TRINITY_DN6418_c0_g1_i8	YP_010796961.1	38.63	1095	607	17	4948	8091	110	1186	0	724	8165	PolB	Mayetiola barley midge adintovirus
TRINITY_DN6418_c0_g1_i9	YP_010796961.1	38.63	1095	607	17	1447	4590	110	1186	0	724	4664	PolB	Mayetiola barley midge adintovirus
TRINITY_DN164_c0_g1_i10	YP_010782239.1	37.694	1093	607	19	3759	523	1	1033	0	630	3792	putative ATP-citrate synthase	Tupanvirus soda lake
TRINITY_DN164_c0_g1_i2	YP_010782239.1	37.694	1093	607	19	3517	281	1	1033	0	630	3524	putative ATP-citrate synthase	Tupanvirus soda lake
TRINITY_DN164_c0_g1_i4	YP_010782239.1	37.694	1093	607	19	3759	523	1	1033	0	630	3766	putative ATP-citrate synthase	Tupanvirus soda lake
TRINITY_DN164_c0_g1_i6	YP_010782239.1	37.694	1093	607	19	3759	523	1	1033	0	630	3766	putative ATP-citrate synthase	Tupanvirus soda lake
TRINITY_DN3793_c1_g1_i15	YP_010796961.1	32.205	1093	651	27	1831	4932	123	1184	2.39e-146	493	8056	PolB	Mayetiola barley midge adintovirus
TRINITY_DN3793_c1_g1_i19	YP_010796961.1	32.205	1093	651	27	1774	4875	123	1184	2.33e-146	493	7999	PolB	Mayetiola barley midge adintovirus
TRINITY_DN3793_c1_g1_i21	YP_010796961.1	32.205	1093	651	27	1602	4703	123	1184	2.14e-146	493	7827	PolB	Mayetiola barley midge adintovirus
TRINITY_DN3793_c1_g1_i22	YP_010796961.1	32.205	1093	651	27	1859	4960	123	1184	2.42e-146	493	8084	PolB	Mayetiola barley midge adintovirus
TRINITY_DN3793_c1_g1_i23	YP_010796961.1	32.205	1093	651	27	1877	4978	123	1184	2.44e-146	493	8102	PolB	Mayetiola barley midge adintovirus
TRINITY_DN3793_c1_g1_i27	YP_010796961.1	32.205	1093	651	27	1861	4962	123	1184	2.42e-146	493	8086	PolB	Mayetiola barley midge adintovirus
TRINITY_DN1475_c0_g1_i10	YP_010796961.1	35.886	1084	586	24	10906	7955	112	1186	0	632	11374	PolB	Mayetiola barley midge adintovirus
TRINITY_DN1475_c0_g1_i1	YP_010796961.1	35.886	1084	586	24	10906	7955	112	1186	0	632	11374	PolB	Mayetiola barley midge adintovirus
TRINITY_DN1475_c0_g1_i4	YP_010796961.1	35.886	1084	586	24	10906	7955	112	1186	0	632	11374	PolB	Mayetiola barley midge adintovirus
TRINITY_DN1316_c0_g1_i1	YP_003986692.1	31.883	1057	457	19	2327	5236	99	979	1.31e-48	195	6618	collagen-like protein 2	Acanthamoeba polyphaga mimivirus
TRINITY_DN1316_c0_g1_i3	YP_003986692.1	31.883	1057	457	19	2326	5235	99	979	1.31e-48	195	6617	collagen-like protein 2	Acanthamoeba polyphaga mimivirus
TRINITY_DN2630_c1_g1_i1	YP_003800001.1	42.355	1053	538	18	3023	27	301	1338	0	732	7639	RNA-directed RNA polymerase, partial	Spissistilus festinus virus 1
TRINITY_DN1971_c0_g1_i28	YP_010796961.1	42.286	1050	545	15	7471	4427	162	1185	0	766	7473	PolB	Mayetiola barley midge adintovirus
TRINITY_DN7951_c1_g1_i15	YP_010796961.1	41.683	1046	520	25	1	2937	164	1186	0	740	4890	PolB	Mayetiola barley midge adintovirus
TRINITY_DN7951_c1_g1_i16	YP_010796961.1	41.683	1046	520	25	1	2937	164	1186	0	740	4901	PolB	Mayetiola barley midge adintovirus
TRINITY_DN7951_c1_g1_i4	YP_010796961.1	41.683	1046	520	25	1	2937	164	1186	0	740	3301	PolB	Mayetiola barley midge adintovirus
TRINITY_DN7951_c1_g1_i5	YP_010796961.1	41.683	1046	520	25	1	2937	164	1186	0	740	4896	PolB	Mayetiola barley midge adintovirus
TRINITY_DN6489_c0_g1_i1	YP_009611685.1	21.743	1044	683	46	5627	2727	21	1007	1.67e-12	77	6310	putative internalin	Agrobacterium phage Atu_ph07
TRINITY_DN11091_c0_g1_i1	YP_009336553.1	36.94	1026	591	21	113	3112	1952	2947	0	623	4595	RdRp	Hubei virga-like virus 9
TRINITY_DN756_c0_g1_i1	YP_010671455.1	30.897	1026	580	26	4891	1862	2	914	6.7e-127	429	5079	DNA-directed RNA polymerase beta' subunit protein	Rhizobium phage RHph_Y65
TRINITY_DN756_c0_g1_i2	YP_010671455.1	30.897	1026	580	26	4891	1862	2	914	4.21e-125	429	9342	DNA-directed RNA polymerase beta' subunit protein	Rhizobium phage RHph_Y65
TRINITY_DN63053_c0_g1_i5	YP_010796961.1	35.064	1021	540	24	4135	1151	262	1185	0	580	4256	PolB	Mayetiola barley midge adintovirus
TRINITY_DN1316_c0_g1_i1	YP_003986692.1	33.038	1017	438	18	2537	5230	91	983	1.15e-47	192	6618	collagen-like protein 2	Acanthamoeba polyphaga mimivirus
TRINITY_DN1316_c0_g1_i3	YP_003986692.1	33.038	1017	438	18	2536	5229	91	983	1.15e-47	192	6617	collagen-like protein 2	Acanthamoeba polyphaga mimivirus
TRINITY_DN13760_c0_g1_i1	YP_009001498.1	24.826	1007	620	30	451	3339	5	918	4.14e-61	233	3426	ABC transporter	Anomala cuprea entomopoxvirus
TRINITY_DN6489_c0_g1_i1	YP_009611685.1	22.465	1006	639	40	4439	1668	65	1011	2.72e-18	95.9	6310	putative internalin	Agrobacterium phage Atu_ph07
TRINITY_DN6489_c0_g1_i2	YP_009611685.1	22.465	1006	639	40	4446	1675	65	1011	2.79e-18	95.9	6317	putative internalin	Agrobacterium phage Atu_ph07
TRINITY_DN2573_c0_g1_i1	YP_010803725.1	47.112	1004	502	8	327	3329	2	979	0	962	4874	ubiquitin activating enzyme	Fadolivirus algeromassiliense
TRINITY_DN2573_c0_g1_i2	YP_010803725.1	47.112	1004	502	8	327	3329	2	979	0	962	4899	ubiquitin activating enzyme	Fadolivirus algeromassiliense
TRINITY_DN1391_c1_g1_i1	YP_010803725.1	44.9	1000	522	10	3362	378	4	979	0	889	4243	ubiquitin activating enzyme	Fadolivirus algeromassiliense
TRINITY_DN1905_c0_g1_i73	YP_003084228.1	24.9	1000	501	56	27164	29941	206	1029	3.4	38.9	32189	hypothetical protein PSS2_gp084	Cyanophage PSS2
TRINITY_DN1905_c0_g1_i54	YP_003084228.1	24.925	995	507	55	7932	10709	206	1029	0.31	41.2	12957	hypothetical protein PSS2_gp084	Cyanophage PSS2
TRINITY_DN7358_c0_g1_i16	YP_009666308.1	30.479	981	608	25	1575	4430	100	1035	3.56e-113	389	5121	Reverse Transcriptase, partial	Cladosporium fulvum T-1 virus
TRINITY_DN7358_c0_g1_i17	YP_009666308.1	30.479	981	608	25	1575	4430	100	1035	3.58e-113	389	5125	Reverse Transcriptase, partial	Cladosporium fulvum T-1 virus
TRINITY_DN7358_c0_g1_i5	YP_009666308.1	30.479	981	608	25	1575	4430	100	1035	4.92e-113	389	5271	Reverse Transcriptase, partial	Cladosporium fulvum T-1 virus
TRINITY_DN12179_c0_g1_i1	YP_010796961.1	40.082	978	500	26	3198	436	139	1087	0	637	3198	PolB	Mayetiola barley midge adintovirus
TRINITY_DN12179_c0_g1_i12	YP_010796961.1	39.179	975	513	22	3198	436	139	1087	0	625	3198	PolB	Mayetiola barley midge adintovirus
TRINITY_DN1316_c0_g1_i1	YP_003986692.1	33.024	969	430	21	2600	5320	97	908	8.49e-44	179	6618	collagen-like protein 2	Acanthamoeba polyphaga mimivirus
TRINITY_DN1316_c0_g1_i3	YP_003986692.1	33.024	969	430	21	2599	5319	97	908	8.49e-44	179	6617	collagen-like protein 2	Acanthamoeba polyphaga mimivirus
TRINITY_DN7320_c0_g1_i10	YP_007673911.1	48.017	958	437	14	3081	241	3	910	0	854	3388	glycine dehydrogenase	Prochlorococcus phage MED4-213
TRINITY_DN7320_c0_g1_i5	YP_007673911.1	48.017	958	437	14	3081	241	3	910	0	854	3388	glycine dehydrogenase	Prochlorococcus phage MED4-213
TRINITY_DN1137_c0_g1_i10	YP_009325865.1	35.849	954	496	18	3796	938	25	863	1.67e-164	519	4250	ATPase	Only Syngen Nebraska virus 5
TRINITY_DN1137_c0_g1_i11	YP_009325865.1	35.849	954	496	18	3797	939	25	863	3.15e-165	519	4014	ATPase	Only Syngen Nebraska virus 5
TRINITY_DN1137_c0_g1_i1	YP_009325865.1	35.849	954	496	18	3796	938	25	863	4.82e-166	520	3844	ATPase	Only Syngen Nebraska virus 5
TRINITY_DN1137_c0_g1_i4	YP_009325865.1	35.849	954	496	18	3796	938	25	863	1.56e-164	519	4250	ATPase	Only Syngen Nebraska virus 5
TRINITY_DN1137_c0_g1_i8	YP_009325865.1	35.849	954	496	18	3797	939	25	863	4.82e-166	520	3845	ATPase	Only Syngen Nebraska virus 5
TRINITY_DN535_c0_g1_i7	YP_009173653.1	33.893	953	535	22	2870	228	224	1153	1.9e-159	510	2870	DNA-directed RNA polymerase II, subunit RpB1	Chrysochromulina ericina virus
TRINITY_DN72323_c0_g1_i1	YP_009507248.1	30.834	947	555	16	3279	673	94	1018	8.32e-135	451	5131	ORF B	Trichoplusia ni TED virus
TRINITY_DN72323_c0_g1_i2	YP_009507248.1	31.045	947	553	16	3279	673	94	1018	2.06e-137	458	5131	ORF B	Trichoplusia ni TED virus
TRINITY_DN72323_c0_g1_i4	YP_009507248.1	31.045	947	553	16	3279	673	94	1018	1.57e-136	458	5708	ORF B	Trichoplusia ni TED virus
TRINITY_DN72323_c0_g1_i9	YP_009507248.1	31.045	947	553	16	3279	673	94	1018	1.43e-136	458	5675	ORF B	Trichoplusia ni TED virus
TRINITY_DN7951_c1_g1_i14	YP_010796961.1	42.555	947	466	24	1	2676	164	1087	0	692	2733	PolB	Mayetiola barley midge adintovirus
TRINITY_DN7810_c0_g1_i4	YP_009325819.1	46.674	932	441	18	3	2780	119	1000	0	771	4287	DNA topoisomerase II large subunit	Only Syngen Nebraska virus 5
TRINITY_DN366_c0_g1_i1	YP_010803161.1	27.557	929	628	15	2863	152	6	914	1.17e-107	361	3260	peptidase M16	Fadolivirus algeromassiliense
TRINITY_DN366_c0_g1_i5	YP_010803161.1	27.557	929	628	15	2863	152	6	914	1.17e-107	361	3260	peptidase M16	Fadolivirus algeromassiliense
TRINITY_DN1505_c0_g1_i10	YP_009507248.1	30.477	922	549	20	4155	1558	124	1009	4.55e-121	415	6643	ORF B	Trichoplusia ni TED virus
TRINITY_DN1505_c0_g1_i11	YP_009507248.1	30.477	922	549	20	4155	1558	124	1009	4.55e-121	415	6643	ORF B	Trichoplusia ni TED virus
TRINITY_DN1505_c0_g1_i1	YP_009507248.1	30.477	922	549	20	3870	1273	124	1009	1.27e-122	415	4790	ORF B	Trichoplusia ni TED virus
TRINITY_DN1505_c0_g1_i2	YP_009507248.1	30.477	922	549	20	4155	1558	124	1009	4.55e-121	415	6643	ORF B	Trichoplusia ni TED virus
TRINITY_DN1505_c0_g1_i4	YP_009507248.1	30.477	922	549	20	4155	1558	124	1009	3.31e-122	415	5075	ORF B	Trichoplusia ni TED virus
TRINITY_DN1960_c1_g1_i1	YP_010796961.1	40.326	920	508	15	3502	812	283	1184	0	632	3574	PolB	Mayetiola barley midge adintovirus
TRINITY_DN240_c1_g1_i12	YP_009666308.1	26.253	918	577	19	6825	4258	104	983	1.17e-86	312	9208	Reverse Transcriptase, partial	Cladosporium fulvum T-1 virus
TRINITY_DN240_c1_g1_i6	YP_009666308.1	26.253	918	577	19	6788	4221	104	983	1.16e-86	312	9171	Reverse Transcriptase, partial	Cladosporium fulvum T-1 virus
TRINITY_DN240_c1_g1_i7	YP_009666308.1	26.253	918	577	19	6825	4258	104	983	1.17e-86	312	9208	Reverse Transcriptase, partial	Cladosporium fulvum T-1 virus
TRINITY_DN77711_c0_g4_i3	YP_010782239.1	39.824	909	490	14	2937	232	175	1033	0	629	2946	putative ATP-citrate synthase	Tupanvirus soda lake
TRINITY_DN5291_c0_g1_i1	YP_010796957.1	29.768	907	511	40	466	3042	159	987	8.93e-151	318	4341	PolB	Terrapene box turtle adintovirus
TRINITY_DN5291_c0_g1_i2	YP_010796957.1	29.768	907	511	40	445	3021	159	987	6.9e-125	318	3580	PolB	Terrapene box turtle adintovirus
TRINITY_DN2575_c0_g1_i6	YP_010802960.1	24.42	905	602	17	99	2789	59	889	1.49e-58	223	4366	hypothetical protein QKU48_gp0077	Fadolivirus algeromassiliense
TRINITY_DN2575_c0_g1_i8	YP_010802960.1	24.889	904	599	18	221	2911	59	889	1.43e-58	224	4488	hypothetical protein QKU48_gp0077	Fadolivirus algeromassiliense
TRINITY_DN16968_c0_g1_i3	YP_010796961.1	45.028	895	456	12	1998	4604	300	1184	0	764	4706	PolB	Mayetiola barley midge adintovirus
TRINITY_DN16968_c0_g1_i7	YP_010796961.1	45.14	895	455	12	1551	4157	300	1184	0	766	4259	PolB	Mayetiola barley midge adintovirus
TRINITY_DN115693_c0_g1_i1	YP_009448535.1	26.063	894	571	30	456	2948	9	875	7.52e-70	257	3185	Isoleucyl-tRNA synthetase	Orpheovirus IHUMI-LCC2
TRINITY_DN115693_c0_g1_i3	YP_009448535.1	26.063	894	571	30	456	2948	9	875	1.22e-69	256	3185	Isoleucyl-tRNA synthetase	Orpheovirus IHUMI-LCC2
TRINITY_DN77711_c0_g4_i1	YP_010782239.1	40.761	893	488	12	2889	232	175	1033	0	640	2898	putative ATP-citrate synthase	Tupanvirus soda lake
TRINITY_DN3845_c1_g2_i1	YP_009507248.1	27.018	892	519	20	1199	3517	138	1016	8.64e-87	310	4190	ORF B	Trichoplusia ni TED virus
TRINITY_DN3845_c1_g2_i4	YP_009507248.1	27.018	892	519	20	1193	3511	138	1016	8.52e-87	310	4184	ORF B	Trichoplusia ni TED virus
TRINITY_DN6214_c0_g1_i2	YP_009507248.1	34.045	890	491	18	1514	4030	103	947	1.59e-142	467	4299	ORF B	Trichoplusia ni TED virus
TRINITY_DN6214_c0_g1_i4	YP_009507248.1	34.045	890	491	18	1514	4030	103	947	5.05e-142	468	4582	ORF B	Trichoplusia ni TED virus
TRINITY_DN80_c3_g1_i14	YP_009507248.1	26.577	888	530	29	934	3291	80	947	1.06e-67	253	4154	ORF B	Trichoplusia ni TED virus
TRINITY_DN80_c3_g1_i4	YP_009507248.1	26.577	888	530	29	934	3291	80	947	6.4e-68	253	3741	ORF B	Trichoplusia ni TED virus
TRINITY_DN12582_c0_g1_i3	NP_955606.1	36.343	886	452	16	175	2712	48	861	2.35e-172	537	3928	FBS	Fujinami sarcoma virus
TRINITY_DN2575_c0_g1_i5	YP_010802960.1	24.181	885	589	17	353	2983	79	889	3.22e-55	213	4560	hypothetical protein QKU48_gp0077	Fadolivirus algeromassiliense
TRINITY_DN90954_c0_g1_i1	YP_004894409.1	26.19	882	536	30	2410	32	32	887	9.88e-66	243	2774	isoleucyl-tRNA synthetase	Megavirus chiliensis
TRINITY_DN1137_c0_g1_i7	YP_009325865.1	36.974	879	439	17	2641	8	25	789	1.36e-164	505	2689	ATPase	Only Syngen Nebraska virus 5
TRINITY_DN19866_c0_g1_i1	YP_010841540.1	30.262	879	348	19	1079	3376	66	792	3.98e-19	98.6	4753	collagen-like protein 7	Cotonvirus japonicus
TRINITY_DN745_c0_g1_i11	YP_010803626.1	22.577	877	563	28	3813	1276	7	798	3.97e-37	155	4290	P-type ATPase subfamily IV	Fadolivirus algeromassiliense
TRINITY_DN745_c0_g1_i12	YP_010803626.1	22.577	877	563	28	3637	1100	7	798	4e-37	155	4114	P-type ATPase subfamily IV	Fadolivirus algeromassiliense
TRINITY_DN745_c0_g1_i18	YP_010803626.1	22.577	877	563	28	3618	1081	7	798	2.69e-37	156	4095	P-type ATPase subfamily IV	Fadolivirus algeromassiliense
TRINITY_DN745_c0_g1_i19	YP_010803626.1	22.349	877	565	27	3813	1276	7	798	2.98e-37	156	4168	P-type ATPase subfamily IV	Fadolivirus algeromassiliense
TRINITY_DN745_c0_g1_i1	YP_010803626.1	22.577	877	563	28	3271	734	7	798	2.66e-37	155	3748	P-type ATPase subfamily IV	Fadolivirus algeromassiliense
TRINITY_DN4491_c0_g1_i5	YP_010796961.1	36.625	871	460	20	3111	535	395	1185	0	566	3134	PolB	Mayetiola barley midge adintovirus
TRINITY_DN770_c0_g1_i1	YP_010803626.1	21.749	869	549	33	430	2937	14	784	5.72e-24	113	3675	P-type ATPase subfamily IV	Fadolivirus algeromassiliense
TRINITY_DN770_c0_g1_i4	YP_010803626.1	21.749	869	549	33	421	2928	14	784	3.74e-24	113	3666	P-type ATPase subfamily IV	Fadolivirus algeromassiliense
TRINITY_DN7320_c0_g1_i13	YP_007673911.1	48.897	861	379	14	2790	241	100	910	0	776	3595	glycine dehydrogenase	Prochlorococcus phage MED4-213
TRINITY_DN7320_c0_g1_i3	YP_007673911.1	48.897	861	379	14	2790	241	100	910	0	776	3435	glycine dehydrogenase	Prochlorococcus phage MED4-213
TRINITY_DN2575_c0_g1_i4	YP_010802960.1	23.605	860	575	17	2	2557	104	889	7.03e-49	193	4134	hypothetical protein QKU48_gp0077	Fadolivirus algeromassiliense
TRINITY_DN2747_c0_g1_i13	YP_009507248.1	32.71	856	449	26	7057	4769	150	971	2.08e-111	387	7734	ORF B	Trichoplusia ni TED virus
TRINITY_DN2747_c0_g1_i15	YP_009507248.1	32.71	856	449	26	7054	4766	150	971	2.07e-111	387	7731	ORF B	Trichoplusia ni TED virus
TRINITY_DN2747_c0_g1_i3	YP_009507248.1	32.71	856	449	26	7057	4769	150	971	2.5e-111	387	7734	ORF B	Trichoplusia ni TED virus
TRINITY_DN5555_c0_g1_i11	YP_010803676.1	32.047	855	479	20	2832	295	3	764	2.53e-130	417	3142	valyl-tRNA synthetase	Fadolivirus algeromassiliense
TRINITY_DN5555_c0_g1_i4	YP_010803676.1	32.047	855	479	20	2832	295	3	764	2.53e-130	417	3142	valyl-tRNA synthetase	Fadolivirus algeromassiliense
TRINITY_DN13563_c0_g1_i13	YP_009701904.1	22.482	854	467	29	905	3331	25	728	1.24e-18	95.9	4199	ATPase	Paramecium bursaria Chlorella virus CVA-1
TRINITY_DN13563_c0_g1_i24	YP_009701904.1	22.482	854	467	29	851	3277	25	728	1.21e-18	95.9	4145	ATPase	Paramecium bursaria Chlorella virus CVA-1
TRINITY_DN13563_c0_g1_i9	YP_009701904.1	22.482	854	467	29	851	3277	25	728	1.31e-18	95.5	3721	ATPase	Paramecium bursaria Chlorella virus CVA-1
TRINITY_DN7951_c1_g1_i13	YP_010796961.1	41.558	847	418	23	1	2379	164	987	0	608	2381	PolB	Mayetiola barley midge adintovirus
TRINITY_DN12854_c0_g1_i10	YP_010803626.1	24.586	846	521	28	3775	1337	37	798	1.04e-38	160	4142	P-type ATPase subfamily IV	Fadolivirus algeromassiliense
TRINITY_DN12854_c0_g1_i2	YP_010803626.1	24.586	846	521	28	3775	1337	37	798	8.13e-39	160	4112	P-type ATPase subfamily IV	Fadolivirus algeromassiliense
TRINITY_DN12854_c0_g1_i3	YP_010803626.1	24.586	846	521	28	3826	1388	37	798	8.33e-39	160	4163	P-type ATPase subfamily IV	Fadolivirus algeromassiliense
TRINITY_DN12854_c0_g1_i7	YP_010803626.1	24.586	846	521	28	3775	1337	37	798	1.45e-38	160	4214	P-type ATPase subfamily IV	Fadolivirus algeromassiliense
TRINITY_DN6214_c0_g1_i6	YP_009507248.1	33.135	842	466	17	1	2376	153	947	5.65e-130	422	2928	ORF B	Trichoplusia ni TED virus
TRINITY_DN11739_c0_g1_i1	YP_010796961.1	41.219	837	449	12	4	2424	361	1184	0	584	3372	PolB	Mayetiola barley midge adintovirus
TRINITY_DN66868_c0_g1_i4	NP_955606.1	38.084	835	458	19	2985	619	48	869	4.87e-168	530	4393	FBS	Fujinami sarcoma virus
TRINITY_DN66868_c0_g1_i6	NP_955606.1	38.084	835	458	19	2985	619	48	869	4.87e-168	530	4393	FBS	Fujinami sarcoma virus
TRINITY_DN53_c1_g1_i11	YP_009666308.1	29.892	833	501	16	2567	5002	262	1032	5.87e-106	369	6679	Reverse Transcriptase, partial	Cladosporium fulvum T-1 virus
TRINITY_DN53_c1_g1_i1	YP_009666308.1	29.892	833	501	16	2567	5002	262	1032	2.5e-106	369	5404	Reverse Transcriptase, partial	Cladosporium fulvum T-1 virus
TRINITY_DN53_c1_g1_i2	YP_009666308.1	29.892	833	501	16	2567	5002	262	1032	7.22e-106	369	7544	Reverse Transcriptase, partial	Cladosporium fulvum T-1 virus
TRINITY_DN53_c1_g1_i3	YP_009666308.1	29.892	833	501	16	2567	5002	262	1032	7.22e-106	369	7544	Reverse Transcriptase, partial	Cladosporium fulvum T-1 virus
TRINITY_DN53_c1_g1_i4	YP_009666308.1	29.892	833	501	16	2567	5002	262	1032	6.9e-106	369	7331	Reverse Transcriptase, partial	Cladosporium fulvum T-1 virus
TRINITY_DN53_c1_g1_i6	YP_009666308.1	29.892	833	501	16	2567	5002	262	1032	5.87e-106	369	6679	Reverse Transcriptase, partial	Cladosporium fulvum T-1 virus
TRINITY_DN53_c1_g1_i7	YP_009666308.1	29.892	833	501	16	2567	5002	262	1032	3.1e-106	369	5585	Reverse Transcriptase, partial	Cladosporium fulvum T-1 virus
TRINITY_DN1025_c0_g1_i1	YP_010803532.1	54.567	832	353	8	3005	525	8	819	0	889	3160	eukaryotic translation elongation factor 2	Fadolivirus algeromassiliense
TRINITY_DN45637_c3_g1_i1	YP_010803532.1	54.567	832	353	8	2760	280	8	819	0	880	2961	eukaryotic translation elongation factor 2	Fadolivirus algeromassiliense
TRINITY_DN11685_c0_g1_i2	YP_009666308.1	28.916	830	538	16	5057	2628	238	1035	2.85e-103	360	5358	Reverse Transcriptase, partial	Cladosporium fulvum T-1 virus
TRINITY_DN11685_c0_g1_i3	YP_009666308.1	29.036	830	537	16	5057	2628	238	1035	9.97e-104	362	5358	Reverse Transcriptase, partial	Cladosporium fulvum T-1 virus
TRINITY_DN11685_c0_g1_i6	YP_009666308.1	29.036	830	537	16	3083	654	238	1035	1.4e-106	362	3384	Reverse Transcriptase, partial	Cladosporium fulvum T-1 virus
TRINITY_DN686_c0_g1_i11	YP_009325865.1	29.518	830	475	21	2231	4705	14	738	1.96e-82	296	8798	ATPase	Only Syngen Nebraska virus 5
TRINITY_DN686_c0_g1_i13	YP_009325865.1	29.759	830	473	22	2231	4705	14	738	1.18e-82	295	5853	ATPase	Only Syngen Nebraska virus 5
TRINITY_DN686_c0_g1_i20	YP_009325865.1	29.518	830	475	21	2231	4705	14	738	1.71e-82	295	5823	ATPase	Only Syngen Nebraska virus 5
TRINITY_DN686_c0_g1_i22	YP_009325865.1	29.518	830	475	21	907	3381	14	738	1.12e-83	296	3871	ATPase	Only Syngen Nebraska virus 5
TRINITY_DN686_c0_g1_i3	YP_009325865.1	29.518	830	475	21	303	2777	14	738	1.46e-84	296	3267	ATPase	Only Syngen Nebraska virus 5
TRINITY_DN185356_c0_g1_i1	YP_010782648.1	53.261	828	369	7	2572	98	3	815	0	877	2708	elongation factor 2	Tupanvirus soda lake
TRINITY_DN6019_c0_g1_i1	YP_010803532.1	37.046	826	490	13	632	3094	9	809	0	564	3330	eukaryotic translation elongation factor 2	Fadolivirus algeromassiliense
TRINITY_DN6019_c0_g1_i4	YP_010803532.1	37.046	826	490	13	632	3094	9	809	0	564	3330	eukaryotic translation elongation factor 2	Fadolivirus algeromassiliense
TRINITY_DN7758_c0_g1_i17	YP_009507248.1	25.303	826	506	22	3481	1298	135	947	7.53e-62	235	4963	ORF B	Trichoplusia ni TED virus
TRINITY_DN104561_c0_g1_i1	YP_010803532.1	34.909	825	508	13	237	2696	9	809	4.69e-180	545	2851	eukaryotic translation elongation factor 2	Fadolivirus algeromassiliense
TRINITY_DN19866_c0_g1_i3	YP_010788465.1	33.212	825	372	15	392	2803	446	1112	9.8e-23	106	2974	collagen-like protein	Megavirus baoshan
TRINITY_DN4491_c0_g1_i9	YP_010796961.1	29.818	825	476	23	2399	24	7	761	2.34e-99	345	3523	PolB	Mayetiola barley midge adintovirus
TRINITY_DN3888_c0_g1_i2	YP_009507248.1	26.731	823	507	18	1663	3873	135	947	1.64e-78	287	5072	ORF B	Trichoplusia ni TED virus
TRINITY_DN3888_c0_g1_i4	YP_009507248.1	26.731	823	507	18	1921	4131	135	947	2.12e-78	286	5393	ORF B	Trichoplusia ni TED virus
TRINITY_DN3888_c0_g1_i6	YP_009507248.1	26.731	823	507	18	2139	4349	135	947	1.59e-78	287	5009	ORF B	Trichoplusia ni TED virus
TRINITY_DN3888_c0_g1_i7	YP_009507248.1	26.731	823	507	18	1921	4131	135	947	2.13e-78	286	5405	ORF B	Trichoplusia ni TED virus
TRINITY_DN6315_c0_g1_i1	YP_009507248.1	27.284	821	497	18	2531	342	134	945	2.68e-81	295	5077	ORF B	Trichoplusia ni TED virus
TRINITY_DN6315_c0_g1_i2	YP_009507248.1	27.284	821	497	18	2542	353	134	945	2.98e-81	295	5088	ORF B	Trichoplusia ni TED virus
TRINITY_DN15995_c0_g1_i2	NP_955246.1	25.488	820	473	31	4384	2087	1	736	2.1e-36	153	4564	CNPV223 ankyrin repeat protein	Canarypox virus
TRINITY_DN15995_c0_g1_i4	NP_955246.1	25.488	820	473	31	4453	2156	1	736	2.15e-36	153	4633	CNPV223 ankyrin repeat protein	Canarypox virus
TRINITY_DN89_c0_g1_i12	YP_009701904.1	29.182	819	472	20	200	2647	24	737	2.29e-83	295	3704	ATPase	Paramecium bursaria Chlorella virus CVA-1
TRINITY_DN15996_c1_g1_i1	YP_009666308.1	31.418	818	494	15	2307	4691	262	1035	1.83e-111	386	6947	Reverse Transcriptase, partial	Cladosporium fulvum T-1 virus
TRINITY_DN15996_c1_g1_i4	YP_009666308.1	31.418	818	494	16	2307	4691	262	1035	6.22e-112	386	5425	Reverse Transcriptase, partial	Cladosporium fulvum T-1 virus
TRINITY_DN5623_c0_g1_i1	YP_009507248.1	26.039	818	479	23	2130	4	68	868	3.83e-70	261	4897	ORF B	Trichoplusia ni TED virus
TRINITY_DN16368_c0_g1_i11	YP_009666308.1	30.233	817	512	12	5340	2941	260	1035	2.72e-106	371	8966	Reverse Transcriptase, partial	Cladosporium fulvum T-1 virus
TRINITY_DN16368_c0_g1_i1	YP_009666308.1	30.233	817	512	12	5607	3208	260	1035	2.84e-106	371	9233	Reverse Transcriptase, partial	Cladosporium fulvum T-1 virus
TRINITY_DN384_c0_g1_i23	YP_009325865.1	28.519	817	456	27	134	2500	19	735	8.11e-64	236	3237	ATPase	Only Syngen Nebraska virus 5
TRINITY_DN384_c0_g1_i8	YP_009325865.1	28.519	817	456	27	134	2500	19	735	7.86e-63	235	3918	ATPase	Only Syngen Nebraska virus 5
TRINITY_DN1905_c0_g1_i23	YP_003084228.1	23.652	816	386	37	1272	3431	838	1512	7.1	36.2	10788	hypothetical protein PSS2_gp084	Cyanophage PSS2
TRINITY_DN5555_c0_g1_i12	YP_010803676.1	32.598	816	456	16	2925	505	3	733	3.22e-132	422	3235	valyl-tRNA synthetase	Fadolivirus algeromassiliense
TRINITY_DN63053_c0_g1_i17	YP_010796961.1	38.848	816	431	17	3538	1151	418	1185	1.16e-172	560	5552	PolB	Mayetiola barley midge adintovirus
TRINITY_DN384_c0_g1_i11	YP_009325865.1	28.712	815	457	28	634	3000	19	735	5.11e-64	239	4418	ATPase	Only Syngen Nebraska virus 5
TRINITY_DN384_c0_g1_i35	YP_009325865.1	28.712	815	457	28	634	3000	19	735	8.39e-65	240	3737	ATPase	Only Syngen Nebraska virus 5
TRINITY_DN384_c0_g1_i4	YP_009325865.1	28.712	815	457	28	282	2648	19	735	6.13e-64	238	4066	ATPase	Only Syngen Nebraska virus 5
TRINITY_DN2936_c0_g1_i13	YP_009666308.1	30.958	814	507	15	2159	4534	259	1039	4.14e-111	382	5078	Reverse Transcriptase, partial	Cladosporium fulvum T-1 virus
TRINITY_DN2936_c0_g1_i16	YP_009666308.1	30.958	814	507	15	2159	4534	259	1039	2.34e-110	382	6867	Reverse Transcriptase, partial	Cladosporium fulvum T-1 virus
TRINITY_DN2936_c0_g1_i1	YP_009666308.1	30.958	814	507	15	2160	4535	259	1039	2.34e-111	382	4822	Reverse Transcriptase, partial	Cladosporium fulvum T-1 virus
TRINITY_DN2936_c0_g1_i4	YP_009666308.1	30.958	814	507	15	2159	4534	259	1039	4.14e-111	382	5078	Reverse Transcriptase, partial	Cladosporium fulvum T-1 virus
TRINITY_DN2936_c0_g1_i5	YP_009666308.1	30.958	814	507	15	2160	4535	259	1039	2.56e-111	382	4822	Reverse Transcriptase, partial	Cladosporium fulvum T-1 virus
TRINITY_DN384_c0_g1_i30	YP_009325865.1	28.624	814	459	27	712	3078	19	735	4.36e-64	240	6848	ATPase	Only Syngen Nebraska virus 5
TRINITY_DN384_c0_g1_i31	YP_009325865.1	28.624	814	459	27	611	2977	19	735	5.12e-64	239	6747	ATPase	Only Syngen Nebraska virus 5
TRINITY_DN384_c0_g1_i37	YP_009325865.1	28.624	814	459	27	689	3055	19	735	4.76e-64	240	6825	ATPase	Only Syngen Nebraska virus 5
TRINITY_DN384_c0_g1_i9	YP_009325865.1	28.624	814	459	27	282	2648	19	735	4.29e-64	240	6418	ATPase	Only Syngen Nebraska virus 5
TRINITY_DN186108_c0_g1_i1	YP_001498866.1	34.606	812	422	15	2487	52	90	792	3.93e-130	413	2529	ATPase	Paramecium bursaria Chlorella virus AR158
TRINITY_DN4824_c0_g1_i1	YP_009325865.1	29.803	812	456	23	470	2839	10	729	2.47e-74	270	4142	ATPase	Only Syngen Nebraska virus 5
TRINITY_DN10511_c1_g1_i1	YP_010781262.1	24.168	811	454	27	212	2254	1	780	2.04e-43	172	2411	mimivirus elongation factor aef-2	Tupanvirus deep ocean
TRINITY_DN89_c0_g1_i14	YP_009701904.1	29.223	811	467	19	224	2647	31	737	2.6e-83	294	3648	ATPase	Paramecium bursaria Chlorella virus CVA-1
TRINITY_DN89_c0_g1_i15	YP_009701904.1	29.223	811	467	19	224	2647	31	737	3.83e-83	293	3573	ATPase	Paramecium bursaria Chlorella virus CVA-1
TRINITY_DN89_c0_g1_i17	YP_009701904.1	29.223	811	467	19	927	3350	31	737	1.24e-82	294	4351	ATPase	Paramecium bursaria Chlorella virus CVA-1
TRINITY_DN89_c0_g1_i5	YP_009701904.1	29.223	811	467	19	224	2647	31	737	9.85e-84	294	3308	ATPase	Paramecium bursaria Chlorella virus CVA-1
TRINITY_DN19866_c0_g1_i1	YP_010841540.1	37.531	810	359	9	1046	3376	502	1197	3.71e-43	177	4753	collagen-like protein 7	Cotonvirus japonicus
TRINITY_DN3851_c0_g1_i4	YP_009325865.1	28.642	810	464	23	331	2697	19	735	4.1e-66	243	3315	ATPase	Only Syngen Nebraska virus 5
TRINITY_DN3851_c0_g1_i5	YP_009325865.1	28.642	810	464	23	1004	3370	19	735	5.59e-66	244	3988	ATPase	Only Syngen Nebraska virus 5
TRINITY_DN3851_c0_g1_i8	YP_009325865.1	28.642	810	464	23	351	2717	19	735	3.88e-66	243	3335	ATPase	Only Syngen Nebraska virus 5
TRINITY_DN10436_c1_g1_i1	YP_009666308.1	29.084	808	513	14	2908	533	258	1021	1.32e-87	314	5385	Reverse Transcriptase, partial	Cladosporium fulvum T-1 virus
TRINITY_DN19866_c0_g1_i1	YP_010841540.1	29.492	807	310	19	1259	3376	108	756	9.03e-20	100	4753	collagen-like protein 7	Cotonvirus japonicus
TRINITY_DN6489_c0_g1_i1	YP_009611685.1	21.517	804	518	32	5831	3621	181	938	1.96e-12	76.6	6310	putative internalin	Agrobacterium phage Atu_ph07
TRINITY_DN6489_c0_g1_i2	YP_009611685.1	21.393	804	519	32	5838	3628	181	938	2.19e-12	76.6	6317	putative internalin	Agrobacterium phage Atu_ph07
TRINITY_DN296994_c0_g1_i1	YP_010803532.1	23.786	803	457	28	169	2199	5	778	9.85e-43	170	2370	eukaryotic translation elongation factor 2	Fadolivirus algeromassiliense
TRINITY_DN56447_c0_g1_i2	YP_009666308.1	25.125	800	506	23	39	2315	254	1001	6.7e-58	221	3352	Reverse Transcriptase, partial	Cladosporium fulvum T-1 virus
TRINITY_DN1905_c0_g1_i23	YP_003084228.1	25.907	799	437	42	930	3077	303	1029	1.32e-10	71.6	10788	hypothetical protein PSS2_gp084	Cyanophage PSS2
TRINITY_DN3476_c0_g1_i1	YP_010803676.1	32.29	799	445	15	3921	1534	1	706	4.23e-139	448	4228	valyl-tRNA synthetase	Fadolivirus algeromassiliense
TRINITY_DN110728_c2_g2_i2	YP_009666308.1	31.95	795	485	15	154	2490	278	1032	1.13e-115	394	4502	Reverse Transcriptase, partial	Cladosporium fulvum T-1 virus
TRINITY_DN14173_c0_g1_i1	YP_009230207.1	28.679	795	451	23	2454	169	163	874	1.14e-76	274	2850	capsid protein	Camponotus nipponicus virus
TRINITY_DN1905_c0_g1_i20	YP_003084228.1	25.851	793	445	39	917	3064	303	1029	5.13e-12	74.7	3887	hypothetical protein PSS2_gp084	Cyanophage PSS2
TRINITY_DN27490_c0_g1_i4	YP_009001498.1	28.625	793	476	23	155	2437	5	739	9.13e-75	278	4598	ABC transporter	Anomala cuprea entomopoxvirus
TRINITY_DN2945_c0_g1_i4	YP_009553211.1	36.066	793	466	12	2098	4440	1063	1826	1.24e-124	440	6699	polyprotein	Sogatella furcifera hepe-like virus
TRINITY_DN2945_c0_g1_i6	YP_009553211.1	36.066	793	466	12	2098	4440	1063	1826	1.24e-124	440	6699	polyprotein	Sogatella furcifera hepe-like virus
TRINITY_DN19233_c0_g1_i1	YP_010803676.1	33.249	788	424	13	631	2976	15	706	2.52e-143	455	3647	valyl-tRNA synthetase	Fadolivirus algeromassiliense
TRINITY_DN19233_c0_g1_i2	YP_010803676.1	33.249	788	424	13	689	3034	15	706	6.58e-143	455	3705	valyl-tRNA synthetase	Fadolivirus algeromassiliense
TRINITY_DN3245_c0_g1_i1	YP_010781461.1	23.949	785	517	24	2434	185	93	832	7.37e-50	194	2969	aminopeptidase M1-like	Tupanvirus soda lake
TRINITY_DN5067_c0_g1_i17	YP_009666308.1	27.643	785	511	17	3098	804	288	1035	9.34e-91	324	7278	Reverse Transcriptase, partial	Cladosporium fulvum T-1 virus
TRINITY_DN5067_c0_g1_i18	YP_009666308.1	27.643	785	511	17	3098	804	288	1035	9.45e-91	324	7330	Reverse Transcriptase, partial	Cladosporium fulvum T-1 virus
TRINITY_DN5067_c0_g1_i2	YP_009666308.1	27.643	785	511	17	3098	804	288	1035	6.85e-91	324	6086	Reverse Transcriptase, partial	Cladosporium fulvum T-1 virus
TRINITY_DN5067_c0_g1_i3	YP_009666308.1	27.643	785	511	17	3133	839	288	1035	9.53e-91	324	7371	Reverse Transcriptase, partial	Cladosporium fulvum T-1 virus
TRINITY_DN5067_c0_g1_i5	YP_009666308.1	27.643	785	511	17	3133	839	288	1035	9.43e-91	324	7323	Reverse Transcriptase, partial	Cladosporium fulvum T-1 virus
TRINITY_DN3723_c0_g1_i12	YP_009507248.1	27.551	784	453	20	1311	3353	138	909	1.36e-75	278	4693	ORF B	Trichoplusia ni TED virus
TRINITY_DN3723_c0_g1_i16	YP_009507248.1	27.551	784	453	20	1980	4022	138	909	1.91e-75	278	5362	ORF B	Trichoplusia ni TED virus
TRINITY_DN3723_c0_g1_i8	YP_009507248.1	27.551	784	453	20	1980	4022	138	909	2.46e-75	277	5362	ORF B	Trichoplusia ni TED virus
TRINITY_DN3851_c0_g1_i2	YP_009325865.1	28.954	784	443	24	351	2642	19	708	3.15e-63	232	2644	ATPase	Only Syngen Nebraska virus 5
TRINITY_DN3851_c0_g1_i3	YP_009325865.1	28.954	784	443	24	175	2466	19	708	1.21e-63	233	2468	ATPase	Only Syngen Nebraska virus 5
TRINITY_DN3863_c0_g1_i4	YP_009325865.1	30.995	784	452	27	55	2313	114	839	3.15e-83	290	2767	ATPase	Only Syngen Nebraska virus 5
TRINITY_DN19866_c0_g1_i1	YP_010841540.1	33.844	783	329	11	1046	3340	598	1209	6.32e-43	176	4753	collagen-like protein 7	Cotonvirus japonicus
TRINITY_DN11992_c0_g1_i13	YP_009666308.1	31.026	780	483	11	2536	4821	293	1035	4.45e-101	355	6633	Reverse Transcriptase, partial	Cladosporium fulvum T-1 virus
TRINITY_DN11992_c0_g1_i3	YP_009666308.1	31.026	780	483	11	2536	4821	293	1035	4.25e-101	355	6466	Reverse Transcriptase, partial	Cladosporium fulvum T-1 virus
TRINITY_DN11992_c0_g1_i4	YP_009666308.1	31.026	780	483	11	2536	4821	293	1035	3.77e-101	355	6125	Reverse Transcriptase, partial	Cladosporium fulvum T-1 virus
TRINITY_DN11992_c0_g1_i6	YP_009666308.1	31.026	780	483	11	2536	4821	293	1035	3.78e-101	355	6127	Reverse Transcriptase, partial	Cladosporium fulvum T-1 virus
TRINITY_DN11992_c0_g1_i9	YP_009666308.1	31.026	780	483	11	2536	4821	293	1035	4.31e-101	355	6517	Reverse Transcriptase, partial	Cladosporium fulvum T-1 virus
TRINITY_DN19866_c0_g1_i1	YP_010841540.1	33.205	780	347	12	1256	3379	170	847	1.56e-24	116	4753	collagen-like protein 7	Cotonvirus japonicus
TRINITY_DN20335_c0_g1_i1	YP_009666308.1	31.282	780	474	17	4264	2000	293	1035	8.71e-108	374	5486	Reverse Transcriptase, partial	Cladosporium fulvum T-1 virus
TRINITY_DN20335_c0_g1_i2	YP_009666308.1	31.282	780	474	17	4263	1999	293	1035	8.71e-108	374	5485	Reverse Transcriptase, partial	Cladosporium fulvum T-1 virus
TRINITY_DN20335_c0_g1_i3	YP_009666308.1	31.282	780	474	17	3082	818	293	1035	3.99e-109	374	4304	Reverse Transcriptase, partial	Cladosporium fulvum T-1 virus
TRINITY_DN20335_c0_g1_i5	YP_009666308.1	31.282	780	474	17	3321	1057	293	1035	9.14e-109	374	4543	Reverse Transcriptase, partial	Cladosporium fulvum T-1 virus
TRINITY_DN20335_c0_g1_i6	YP_009666308.1	31.282	780	474	17	3626	1362	293	1035	2.16e-108	374	4848	Reverse Transcriptase, partial	Cladosporium fulvum T-1 virus
TRINITY_DN15374_c0_g1_i11	YP_009666308.1	29.782	779	497	17	2625	364	279	1032	3.8e-99	341	3384	Reverse Transcriptase, partial	Cladosporium fulvum T-1 virus
TRINITY_DN15374_c0_g1_i13	YP_009666308.1	29.653	779	498	17	2659	398	279	1032	3.42e-97	339	4015	Reverse Transcriptase, partial	Cladosporium fulvum T-1 virus
TRINITY_DN15374_c0_g1_i15	YP_009666308.1	29.653	779	498	17	2659	398	279	1032	8.13e-97	339	4291	Reverse Transcriptase, partial	Cladosporium fulvum T-1 virus
TRINITY_DN3570_c0_g1_i10	YP_009666308.1	26.316	779	498	16	3044	795	289	1020	9.48e-69	256	5636	Reverse Transcriptase, partial	Cladosporium fulvum T-1 virus
TRINITY_DN3570_c0_g1_i3	YP_009666308.1	26.316	779	498	16	3044	795	289	1020	1.15e-68	256	6280	Reverse Transcriptase, partial	Cladosporium fulvum T-1 virus
TRINITY_DN187460_c0_g1_i1	YP_010789615.1	37.323	777	428	18	56	2269	14	770	1.44e-157	489	2287	isoleucyl-tRNA synthetase	Moumouvirus australiensis
TRINITY_DN3227_c0_g1_i10	YP_009666308.1	30.245	777	493	10	3505	5790	293	1035	4.05e-108	377	8930	Reverse Transcriptase, partial	Cladosporium fulvum T-1 virus
TRINITY_DN3227_c0_g1_i11	YP_009666308.1	30.245	777	493	10	3505	5790	293	1035	4.07e-108	377	8951	Reverse Transcriptase, partial	Cladosporium fulvum T-1 virus
TRINITY_DN3227_c0_g1_i1	YP_009666308.1	30.245	777	493	10	3505	5790	293	1035	4.07e-108	377	8951	Reverse Transcriptase, partial	Cladosporium fulvum T-1 virus
TRINITY_DN3227_c0_g1_i3	YP_009666308.1	30.245	777	493	10	3505	5790	293	1035	3.71e-108	377	8417	Reverse Transcriptase, partial	Cladosporium fulvum T-1 virus
TRINITY_DN8718_c0_g1_i10	YP_009507248.1	27.871	775	463	21	3109	1028	137	896	2.28e-74	270	3181	ORF B	Trichoplusia ni TED virus
TRINITY_DN8718_c0_g1_i11	YP_009507248.1	27.871	775	463	21	7158	5077	137	896	8.58e-73	270	7230	ORF B	Trichoplusia ni TED virus
TRINITY_DN8718_c0_g1_i1	YP_009507248.1	27.871	775	463	21	5037	2956	137	896	4.47e-73	270	5109	ORF B	Trichoplusia ni TED virus
TRINITY_DN8718_c0_g1_i2	YP_009507248.1	27.871	775	463	21	5224	3143	137	896	4.83e-73	270	5296	ORF B	Trichoplusia ni TED virus
TRINITY_DN8718_c0_g1_i6	YP_009507248.1	27.871	775	463	21	7153	5072	137	896	8.57e-73	270	7225	ORF B	Trichoplusia ni TED virus
TRINITY_DN3845_c1_g2_i3	YP_009507248.1	28.295	774	448	16	1193	3220	138	902	9.82e-87	310	4250	ORF B	Trichoplusia ni TED virus
TRINITY_DN2623_c0_g1_i12	NP_048227.1	18.241	773	523	19	7876	5672	252	953	0.51	40.8	17043	ORF MSV156 hypothetical protein	Melanoplus sanguinipes entomopoxvirus
TRINITY_DN2623_c0_g1_i22	NP_048227.1	18.241	773	523	19	7813	5609	252	953	0.51	40.8	16980	ORF MSV156 hypothetical protein	Melanoplus sanguinipes entomopoxvirus
TRINITY_DN2623_c0_g1_i6	NP_048227.1	18.241	773	523	19	7876	5672	252	953	0.51	40.8	17043	ORF MSV156 hypothetical protein	Melanoplus sanguinipes entomopoxvirus
TRINITY_DN2695_c0_g1_i2	YP_009666308.1	30.53	773	475	15	2728	4998	310	1036	7.71e-100	351	6447	Reverse Transcriptase, partial	Cladosporium fulvum T-1 virus
TRINITY_DN2695_c0_g1_i3	YP_009666308.1	30.53	773	475	15	2726	4996	310	1036	7.7e-100	351	6445	Reverse Transcriptase, partial	Cladosporium fulvum T-1 virus
TRINITY_DN2695_c0_g1_i4	YP_009666308.1	30.53	773	475	15	1916	4186	310	1036	1.91e-100	352	4952	Reverse Transcriptase, partial	Cladosporium fulvum T-1 virus
TRINITY_DN10436_c1_g1_i15	YP_009666308.1	29.167	768	484	14	2256	1	258	981	2.69e-82	297	4728	Reverse Transcriptase, partial	Cladosporium fulvum T-1 virus
TRINITY_DN1574_c0_g1_i10	YP_009666308.1	27.023	766	496	13	3720	1474	312	1031	1.54e-73	270	4080	Reverse Transcriptase, partial	Cladosporium fulvum T-1 virus
TRINITY_DN1574_c0_g1_i2	YP_009666308.1	27.023	766	496	13	4157	1911	312	1031	2.4e-73	270	4517	Reverse Transcriptase, partial	Cladosporium fulvum T-1 virus
TRINITY_DN1574_c0_g1_i3	YP_009666308.1	27.023	766	496	13	3924	1678	312	1031	2.51e-73	270	4284	Reverse Transcriptase, partial	Cladosporium fulvum T-1 virus
TRINITY_DN3852_c0_g1_i13	YP_009666308.1	30.588	765	486	12	3819	6062	293	1029	1.45e-105	369	7200	Reverse Transcriptase, partial	Cladosporium fulvum T-1 virus
TRINITY_DN3852_c0_g1_i24	YP_009666308.1	30.588	765	486	12	3820	6063	293	1029	1.45e-105	369	7201	Reverse Transcriptase, partial	Cladosporium fulvum T-1 virus
TRINITY_DN3852_c0_g1_i25	YP_009666308.1	30.588	765	486	12	3758	6001	293	1029	1.43e-105	369	7139	Reverse Transcriptase, partial	Cladosporium fulvum T-1 virus
TRINITY_DN7465_c0_g1_i11	YP_009666308.1	33.856	765	453	13	10969	8726	317	1045	2.07e-115	399	13139	Reverse Transcriptase, partial	Cladosporium fulvum T-1 virus
TRINITY_DN7465_c0_g1_i15	YP_009666308.1	33.856	765	453	13	10968	8725	317	1045	1.85e-115	399	12041	Reverse Transcriptase, partial	Cladosporium fulvum T-1 virus
TRINITY_DN7465_c0_g1_i18	YP_009666308.1	33.856	765	453	13	10969	8726	317	1045	1.85e-115	399	12042	Reverse Transcriptase, partial	Cladosporium fulvum T-1 virus
TRINITY_DN7465_c0_g1_i2	YP_009666308.1	33.856	765	453	13	10969	8726	317	1045	2.07e-115	399	13139	Reverse Transcriptase, partial	Cladosporium fulvum T-1 virus
TRINITY_DN1878_c0_g1_i10	YP_009666308.1	26.832	764	512	12	4123	1862	317	1043	1.71e-79	290	8839	Reverse Transcriptase, partial	Cladosporium fulvum T-1 virus
TRINITY_DN1878_c0_g1_i1	YP_009666308.1	26.832	764	512	12	4158	1897	317	1043	1.71e-79	290	8871	Reverse Transcriptase, partial	Cladosporium fulvum T-1 virus
TRINITY_DN1878_c0_g1_i4	YP_009666308.1	26.832	764	512	12	4123	1862	317	1043	1.7e-79	290	8836	Reverse Transcriptase, partial	Cladosporium fulvum T-1 virus
TRINITY_DN9589_c0_g1_i1	YP_009325865.1	29.304	761	454	19	2619	418	137	840	3.36e-84	291	2627	ATPase	Only Syngen Nebraska virus 5
TRINITY_DN9037_c0_g1_i10	YP_009666308.1	28.684	760	505	14	3414	5657	302	1036	9.83e-93	330	7106	Reverse Transcriptase, partial	Cladosporium fulvum T-1 virus
TRINITY_DN9037_c0_g1_i1	YP_009666308.1	28.684	760	505	14	3414	5657	302	1036	4.85e-93	330	5905	Reverse Transcriptase, partial	Cladosporium fulvum T-1 virus
TRINITY_DN9037_c0_g1_i2	YP_009666308.1	28.684	760	505	14	3414	5657	302	1036	8.52e-93	330	6531	Reverse Transcriptase, partial	Cladosporium fulvum T-1 virus
TRINITY_DN9037_c0_g1_i5	YP_009666308.1	28.684	760	505	14	3414	5657	302	1036	7.54e-93	330	6113	Reverse Transcriptase, partial	Cladosporium fulvum T-1 virus
TRINITY_DN9037_c0_g1_i6	YP_009666308.1	28.816	760	504	14	3414	5657	302	1036	2.77e-94	335	7108	Reverse Transcriptase, partial	Cladosporium fulvum T-1 virus
TRINITY_DN104_c0_g1_i1	YP_003986584.1	27.381	756	423	21	5812	3719	50	737	1.29e-49	195	6213	putative ankyrin repeat protein	Acanthamoeba polyphaga mimivirus
TRINITY_DN104_c0_g1_i6	YP_003986584.1	27.381	756	423	21	5925	3832	50	737	1.32e-49	195	6326	putative ankyrin repeat protein	Acanthamoeba polyphaga mimivirus
TRINITY_DN104_c0_g1_i7	YP_003986584.1	27.381	756	423	21	5742	3649	50	737	6.25e-50	196	6143	putative ankyrin repeat protein	Acanthamoeba polyphaga mimivirus
TRINITY_DN104_c0_g1_i9	YP_003986584.1	27.381	756	423	21	5629	3536	50	737	1.47e-49	195	6030	putative ankyrin repeat protein	Acanthamoeba polyphaga mimivirus
TRINITY_DN15996_c0_g1_i10	YP_009666308.1	31.349	756	471	14	4183	1970	310	1035	3.75e-106	368	4988	Reverse Transcriptase, partial	Cladosporium fulvum T-1 virus
TRINITY_DN15996_c0_g1_i12	YP_009666308.1	31.349	756	471	14	4180	1967	310	1035	1.61e-105	368	6503	Reverse Transcriptase, partial	Cladosporium fulvum T-1 virus
TRINITY_DN15996_c0_g1_i13	YP_009666308.1	31.349	756	471	14	4184	1971	310	1035	1.38e-105	368	6123	Reverse Transcriptase, partial	Cladosporium fulvum T-1 virus
TRINITY_DN15996_c0_g1_i2	YP_009666308.1	31.349	756	471	14	4180	1967	310	1035	1.62e-105	368	6524	Reverse Transcriptase, partial	Cladosporium fulvum T-1 virus
TRINITY_DN15996_c0_g1_i3	YP_009666308.1	30.952	756	474	13	4180	1967	310	1035	5.09e-106	370	6524	Reverse Transcriptase, partial	Cladosporium fulvum T-1 virus
TRINITY_DN92751_c1_g1_i1	YP_009666308.1	32.937	756	445	12	2659	452	319	1032	1.77e-115	383	2947	Reverse Transcriptase, partial	Cladosporium fulvum T-1 virus
TRINITY_DN17148_c0_g1_i4	YP_010796961.1	44.371	755	375	12	1	2178	448	1186	0	562	2318	PolB	Mayetiola barley midge adintovirus
TRINITY_DN12325_c0_g1_i2	YP_009408000.1	73.005	752	199	4	2837	582	2	749	0	1175	3079	ribonucleotide reductase	Eptesipox virus
TRINITY_DN10959_c0_g1_i2	YP_010781461.1	25.569	747	465	25	53	2200	4	690	4.47e-47	185	2855	aminopeptidase M1-like	Tupanvirus soda lake
TRINITY_DN1796_c0_g1_i12	YP_009666308.1	29.206	743	478	12	2983	788	327	1032	1.51e-90	323	6877	Reverse Transcriptase, partial	Cladosporium fulvum T-1 virus
TRINITY_DN1796_c0_g1_i19	YP_009666308.1	29.206	743	478	12	2323	4518	327	1032	1.67e-90	323	7325	Reverse Transcriptase, partial	Cladosporium fulvum T-1 virus
TRINITY_DN218360_c0_g1_i1	YP_009001498.1	27.456	743	442	25	4	2169	76	742	2.65e-58	223	3183	ABC transporter	Anomala cuprea entomopoxvirus
TRINITY_DN37485_c0_g1_i7	YP_009666308.1	28.937	743	490	12	3157	5337	302	1022	1.71e-92	329	5792	Reverse Transcriptase, partial	Cladosporium fulvum T-1 virus
TRINITY_DN38122_c0_g1_i22	YP_009666308.1	28.264	743	475	14	4493	6691	327	1021	4.61e-83	301	7704	Reverse Transcriptase, partial	Cladosporium fulvum T-1 virus
TRINITY_DN38122_c0_g1_i26	YP_009666308.1	28.264	743	475	14	4135	6333	327	1021	4.28e-83	301	7346	Reverse Transcriptase, partial	Cladosporium fulvum T-1 virus
TRINITY_DN38122_c0_g1_i2	YP_009666308.1	28.264	743	475	14	289	2487	327	1021	7.8e-85	301	3500	Reverse Transcriptase, partial	Cladosporium fulvum T-1 virus
TRINITY_DN9269_c0_g1_i2	YP_009666308.1	29.206	743	464	14	3067	5235	331	1031	3.76e-79	289	6368	Reverse Transcriptase, partial	Cladosporium fulvum T-1 virus
TRINITY_DN9269_c0_g1_i5	YP_009666308.1	29.206	743	464	14	3064	5232	331	1031	3.76e-79	289	6365	Reverse Transcriptase, partial	Cladosporium fulvum T-1 virus
TRINITY_DN9269_c0_g1_i8	YP_009666308.1	29.206	743	464	14	3064	5232	331	1031	3.76e-79	289	6365	Reverse Transcriptase, partial	Cladosporium fulvum T-1 virus
TRINITY_DN56447_c0_g1_i3	YP_009666308.1	25.641	741	470	19	622	2742	308	1001	8.68e-57	219	5025	Reverse Transcriptase, partial	Cladosporium fulvum T-1 virus
TRINITY_DN719_c0_g1_i11	NP_570823.1	29.96	741	415	24	2831	852	579	1296	6.61e-65	246	4832	tegument protein	Macacine gammaherpesvirus 5
TRINITY_DN719_c0_g1_i13	NP_570823.1	29.96	741	415	24	2352	373	579	1296	5.9e-65	246	4645	tegument protein	Macacine gammaherpesvirus 5
TRINITY_DN719_c0_g1_i16	NP_570823.1	29.96	741	415	24	2831	852	579	1296	7.71e-65	246	5124	tegument protein	Macacine gammaherpesvirus 5
TRINITY_DN719_c0_g1_i8	NP_570823.1	29.96	741	415	24	2352	373	579	1296	3.49e-65	246	4029	tegument protein	Macacine gammaherpesvirus 5
TRINITY_DN188967_c0_g1_i2	YP_009666308.1	27.838	740	444	19	3233	1110	302	983	5.14e-73	267	3464	Reverse Transcriptase, partial	Cladosporium fulvum T-1 virus
TRINITY_DN70832_c0_g1_i1	YP_009666308.1	30.081	738	477	11	3310	1160	302	1021	7.04e-95	335	4904	Reverse Transcriptase, partial	Cladosporium fulvum T-1 virus
TRINITY_DN70832_c0_g1_i2	YP_009666308.1	30.081	738	477	11	3310	1160	302	1021	7.54e-95	335	4956	Reverse Transcriptase, partial	Cladosporium fulvum T-1 virus
TRINITY_DN13563_c0_g1_i10	YP_009701904.1	22.659	737	387	26	905	3004	25	615	2.14e-13	78.2	3007	ATPase	Paramecium bursaria Chlorella virus CVA-1
TRINITY_DN2784_c0_g1_i1	YP_009342207.1	42.062	737	370	16	206	2413	4	684	2.47e-178	536	2868	AAA+ ATPase predicted domain	Lymphocystis disease virus Sa
TRINITY_DN2784_c0_g1_i6	YP_009342207.1	42.062	737	370	16	206	2413	4	684	2.47e-178	536	2868	AAA+ ATPase predicted domain	Lymphocystis disease virus Sa
TRINITY_DN384_c0_g1_i3	YP_009701904.1	29.986	737	386	20	1201	3327	94	728	3.2e-62	234	7109	ATPase	Paramecium bursaria Chlorella virus CVA-1
TRINITY_DN7934_c0_g1_i15	YP_009666308.1	29.66	735	482	10	4123	6300	327	1035	2.83e-100	353	8846	Reverse Transcriptase, partial	Cladosporium fulvum T-1 virus
TRINITY_DN7934_c0_g1_i1	YP_009666308.1	29.66	735	482	10	4174	6351	327	1035	2.85e-100	353	8897	Reverse Transcriptase, partial	Cladosporium fulvum T-1 virus
TRINITY_DN7934_c0_g1_i23	YP_009666308.1	29.66	735	482	10	4195	6372	327	1035	2.87e-100	353	8924	Reverse Transcriptase, partial	Cladosporium fulvum T-1 virus
TRINITY_DN7934_c0_g1_i25	YP_009666308.1	29.66	735	482	10	4124	6301	327	1035	2.59e-100	353	6879	Reverse Transcriptase, partial	Cladosporium fulvum T-1 virus
TRINITY_DN7934_c0_g1_i26	YP_009666308.1	29.66	735	482	10	4123	6300	327	1035	2.47e-100	353	8079	Reverse Transcriptase, partial	Cladosporium fulvum T-1 virus
TRINITY_DN7934_c0_g1_i2	YP_009666308.1	29.66	735	482	10	4081	6258	327	1035	2.81e-100	353	8810	Reverse Transcriptase, partial	Cladosporium fulvum T-1 virus
TRINITY_DN7934_c0_g1_i5	YP_009666308.1	29.524	735	483	10	4174	6351	327	1035	9.44e-100	351	6929	Reverse Transcriptase, partial	Cladosporium fulvum T-1 virus
TRINITY_DN18150_c1_g1_i1	YP_009666308.1	27.186	732	473	16	3014	885	294	987	5.82e-70	259	4604	Reverse Transcriptase, partial	Cladosporium fulvum T-1 virus
TRINITY_DN3218_c0_g1_i4	YP_009666308.1	30.055	732	479	10	2252	4417	327	1035	4.64e-100	351	5128	Reverse Transcriptase, partial	Cladosporium fulvum T-1 virus
TRINITY_DN19866_c0_g1_i1	YP_010841540.1	35.431	731	328	8	1256	3376	335	945	1.78e-40	168	4753	collagen-like protein 7	Cotonvirus japonicus
TRINITY_DN3048_c0_g1_i10	YP_009325865.1	21.888	731	425	29	3489	1408	9	630	5.47e-10	67.8	4034	ATPase	Only Syngen Nebraska virus 5
TRINITY_DN3048_c0_g1_i1	YP_009325865.1	21.888	731	425	29	2729	648	9	630	5.12e-10	67.4	3274	ATPase	Only Syngen Nebraska virus 5
TRINITY_DN3218_c0_g2_i1	YP_009666308.1	30.506	731	477	10	2216	4381	327	1035	1.35e-99	350	5414	Reverse Transcriptase, partial	Cladosporium fulvum T-1 virus
TRINITY_DN51956_c0_g1_i1	YP_009666308.1	29.412	731	477	15	1568	3700	321	1032	6.67e-89	316	4207	Reverse Transcriptase, partial	Cladosporium fulvum T-1 virus
TRINITY_DN22146_c0_g2_i5	YP_009666308.1	27.945	730	441	19	233	2323	336	1013	3.48e-67	251	4653	Reverse Transcriptase, partial	Cladosporium fulvum T-1 virus
TRINITY_DN54280_c0_g1_i1	YP_009666308.1	32.192	730	465	12	2296	137	327	1036	4.5e-121	392	2390	Reverse Transcriptase, partial	Cladosporium fulvum T-1 virus
TRINITY_DN3506_c1_g1_i11	YP_009666308.1	30.453	729	462	16	2902	788	328	1035	9.26e-89	316	4338	Reverse Transcriptase, partial	Cladosporium fulvum T-1 virus
TRINITY_DN3506_c1_g1_i7	YP_009666308.1	30.453	729	462	16	2926	812	328	1035	1.04e-88	316	4362	Reverse Transcriptase, partial	Cladosporium fulvum T-1 virus
TRINITY_DN10896_c0_g1_i20	YP_009666308.1	32.692	728	444	12	4465	2333	335	1033	4.05e-107	373	7616	Reverse Transcriptase, partial	Cladosporium fulvum T-1 virus
TRINITY_DN2402_c0_g1_i3	YP_010782234.1	29.808	728	431	21	3018	919	253	928	2.44e-86	305	3734	putative procollagen-lysine	Tupanvirus soda lake
TRINITY_DN2402_c0_g1_i5	YP_010782234.1	29.808	728	431	21	3018	919	253	928	5.35e-87	305	3327	putative procollagen-lysine	Tupanvirus soda lake
TRINITY_DN2402_c0_g1_i8	YP_010782234.1	29.808	728	431	21	3021	922	253	928	2.14e-87	305	3131	putative procollagen-lysine	Tupanvirus soda lake
TRINITY_DN523_c0_g1_i12	YP_010796957.1	39.286	728	393	16	2457	352	574	1278	5.61e-154	509	4845	PolB	Terrapene box turtle adintovirus
TRINITY_DN523_c0_g1_i19	YP_010796957.1	39.286	728	393	16	2457	352	574	1278	4.67e-154	509	4814	PolB	Terrapene box turtle adintovirus
TRINITY_DN523_c0_g1_i1	YP_010796957.1	39.286	728	393	16	2348	243	574	1278	2.49e-154	509	4705	PolB	Terrapene box turtle adintovirus
TRINITY_DN523_c0_g1_i3	YP_010796957.1	39.286	728	393	16	2457	352	574	1278	1.65e-158	509	3347	PolB	Terrapene box turtle adintovirus
TRINITY_DN293985_c0_g1_i1	YP_009230207.1	31.362	727	450	18	343	2418	162	874	5.24e-94	320	2588	capsid protein	Camponotus nipponicus virus
TRINITY_DN3343_c0_g1_i3	YP_009666308.1	28.611	727	442	19	3798	1699	353	1029	1.61e-72	268	4822	Reverse Transcriptase, partial	Cladosporium fulvum T-1 virus
TRINITY_DN3343_c0_g1_i4	YP_009666308.1	28.611	727	442	19	3893	1794	353	1029	2.55e-72	268	5659	Reverse Transcriptase, partial	Cladosporium fulvum T-1 virus
TRINITY_DN3343_c0_g1_i9	YP_009666308.1	28.611	727	442	19	3850	1751	353	1029	2.51e-72	268	5616	Reverse Transcriptase, partial	Cladosporium fulvum T-1 virus
TRINITY_DN103588_c0_g1_i1	YP_009448535.1	37.328	726	416	17	2723	606	327	1033	1.42e-156	491	2726	Isoleucyl-tRNA synthetase	Orpheovirus IHUMI-LCC2
TRINITY_DN20810_c0_g1_i1	YP_010781461.1	26.997	726	452	19	2916	832	9	687	1.3e-58	222	4522	aminopeptidase M1-like	Tupanvirus soda lake
TRINITY_DN20810_c0_g1_i4	YP_010781461.1	26.997	726	452	19	2916	832	9	687	1.35e-58	222	4605	aminopeptidase M1-like	Tupanvirus soda lake
TRINITY_DN765_c0_g1_i10	YP_009666308.1	30.992	726	465	11	4511	2364	327	1026	1.27e-96	342	7621	Reverse Transcriptase, partial	Cladosporium fulvum T-1 virus
TRINITY_DN765_c0_g1_i11	YP_009666308.1	30.992	726	465	11	4564	2417	327	1026	1.28e-96	342	7674	Reverse Transcriptase, partial	Cladosporium fulvum T-1 virus
TRINITY_DN765_c0_g1_i14	YP_009666308.1	30.992	726	465	11	4564	2417	327	1026	1.28e-96	342	7674	Reverse Transcriptase, partial	Cladosporium fulvum T-1 virus
TRINITY_DN765_c0_g1_i15	YP_009666308.1	30.992	726	465	11	3874	1727	327	1026	1.1e-96	342	6984	Reverse Transcriptase, partial	Cladosporium fulvum T-1 virus
TRINITY_DN765_c0_g1_i9	YP_009666308.1	30.992	726	465	11	3873	1726	327	1026	1.1e-96	342	6983	Reverse Transcriptase, partial	Cladosporium fulvum T-1 virus
TRINITY_DN3218_c0_g1_i5	YP_009666308.1	29.931	725	475	10	2066	4210	327	1028	7.39e-98	342	4241	Reverse Transcriptase, partial	Cladosporium fulvum T-1 virus
TRINITY_DN6176_c0_g1_i14	YP_009666308.1	33.241	725	444	12	4786	2654	337	1035	5.43e-112	387	7359	Reverse Transcriptase, partial	Cladosporium fulvum T-1 virus
TRINITY_DN6176_c0_g1_i35	YP_009666308.1	33.241	725	444	12	4846	2714	337	1035	5.5e-112	387	7419	Reverse Transcriptase, partial	Cladosporium fulvum T-1 virus
TRINITY_DN6176_c0_g1_i40	YP_009666308.1	33.241	725	444	12	4782	2650	337	1035	5.43e-112	387	7355	Reverse Transcriptase, partial	Cladosporium fulvum T-1 virus
TRINITY_DN6176_c0_g1_i6	YP_009666308.1	33.241	725	444	12	4621	2489	337	1035	5.22e-112	387	7194	Reverse Transcriptase, partial	Cladosporium fulvum T-1 virus
TRINITY_DN954_c0_g1_i10	YP_009666308.1	29.517	725	466	12	2444	4573	327	1021	1.29e-96	341	5981	Reverse Transcriptase, partial	Cladosporium fulvum T-1 virus
TRINITY_DN954_c0_g1_i12	YP_009666308.1	29.517	725	466	12	2455	4584	327	1021	2.01e-96	341	7650	Reverse Transcriptase, partial	Cladosporium fulvum T-1 virus
TRINITY_DN954_c0_g1_i15	YP_009666308.1	29.517	725	466	12	2455	4584	327	1021	2.05e-96	341	7751	Reverse Transcriptase, partial	Cladosporium fulvum T-1 virus
TRINITY_DN954_c0_g1_i28	YP_009666308.1	29.379	725	467	12	611	2740	327	1021	1.98e-98	337	2985	Reverse Transcriptase, partial	Cladosporium fulvum T-1 virus
TRINITY_DN954_c0_g1_i29	YP_009666308.1	29.517	725	466	12	2511	4640	327	1021	1.08e-96	342	5932	Reverse Transcriptase, partial	Cladosporium fulvum T-1 virus
TRINITY_DN954_c0_g1_i30	YP_009666308.1	29.517	725	466	12	2443	4572	327	1021	9.02e-97	342	5575	Reverse Transcriptase, partial	Cladosporium fulvum T-1 virus
TRINITY_DN954_c0_g1_i33	YP_009666308.1	29.517	725	466	12	2455	4584	327	1021	2.16e-96	341	7390	Reverse Transcriptase, partial	Cladosporium fulvum T-1 virus
TRINITY_DN954_c0_g1_i5	YP_009666308.1	29.517	725	466	12	2462	4591	327	1021	1.06e-96	342	5883	Reverse Transcriptase, partial	Cladosporium fulvum T-1 virus
TRINITY_DN954_c0_g1_i8	YP_009666308.1	29.517	725	466	12	2444	4573	327	1021	1.05e-96	342	5865	Reverse Transcriptase, partial	Cladosporium fulvum T-1 virus
TRINITY_DN13355_c0_g1_i12	YP_009795337.1	28.867	724	414	22	2033	4051	175	848	2.56e-66	245	4516	RNA polymerase	Ralstonia phage DU_RP_I
TRINITY_DN13355_c0_g1_i1	YP_009795337.1	28.867	724	414	22	2137	4155	175	848	2.69e-66	245	4620	RNA polymerase	Ralstonia phage DU_RP_I
TRINITY_DN40379_c0_g2_i1	YP_010803161.1	28.729	724	481	15	850	2982	34	735	2.28e-74	267	2983	peptidase M16	Fadolivirus algeromassiliense
TRINITY_DN97734_c0_g1_i2	YP_009666308.1	32.044	724	449	10	42	2183	345	1035	7.79e-111	376	3778	Reverse Transcriptase, partial	Cladosporium fulvum T-1 virus
TRINITY_DN8702_c0_g1_i2	YP_009666308.1	31.259	723	456	12	5063	2934	327	1021	1.62e-98	347	7707	Reverse Transcriptase, partial	Cladosporium fulvum T-1 virus
TRINITY_DN8702_c0_g1_i5	YP_009666308.1	31.259	723	456	12	5066	2937	327	1021	1.62e-98	347	7710	Reverse Transcriptase, partial	Cladosporium fulvum T-1 virus
TRINITY_DN8702_c0_g1_i6	YP_009666308.1	31.259	723	456	12	5065	2936	327	1021	1.62e-98	347	7709	Reverse Transcriptase, partial	Cladosporium fulvum T-1 virus
TRINITY_DN153829_c1_g1_i3	YP_009666308.1	26.075	721	488	11	2870	738	358	1043	4.19e-75	274	3745	Reverse Transcriptase, partial	Cladosporium fulvum T-1 virus
TRINITY_DN18159_c0_g1_i10	YP_009666308.1	31.207	721	456	10	2615	498	341	1036	1.9e-109	379	5506	Reverse Transcriptase, partial	Cladosporium fulvum T-1 virus
TRINITY_DN18159_c0_g1_i2	YP_009666308.1	31.207	721	456	10	2619	502	341	1036	7.81e-109	377	5697	Reverse Transcriptase, partial	Cladosporium fulvum T-1 virus
TRINITY_DN18159_c0_g1_i9	YP_009666308.1	31.207	721	456	10	2619	502	341	1036	1.44e-108	377	6782	Reverse Transcriptase, partial	Cladosporium fulvum T-1 virus
TRINITY_DN131480_c0_g1_i1	YP_010064547.1	29.028	720	423	24	1828	3888	130	794	7.28e-75	269	3943	RNA polymerase	Ralstonia phage Anchaing
TRINITY_DN13689_c0_g1_i13	YP_009666308.1	25.556	720	454	15	2751	682	334	1001	3.84e-56	217	4814	Reverse Transcriptase, partial	Cladosporium fulvum T-1 virus
TRINITY_DN13689_c0_g1_i16	YP_009666308.1	25.556	720	454	15	2956	887	334	1001	3.76e-56	217	4766	Reverse Transcriptase, partial	Cladosporium fulvum T-1 virus
TRINITY_DN13689_c0_g1_i4	YP_009666308.1	25.556	720	454	15	2601	532	334	1001	3.59e-56	217	4664	Reverse Transcriptase, partial	Cladosporium fulvum T-1 virus
TRINITY_DN13689_c0_g1_i7	YP_009666308.1	25.694	720	453	15	2956	887	334	1001	3.83e-57	220	4705	Reverse Transcriptase, partial	Cladosporium fulvum T-1 virus
TRINITY_DN1440_c1_g1_i11	YP_009666308.1	29.847	717	471	12	5583	7703	327	1021	4.52e-98	346	8435	Reverse Transcriptase, partial	Cladosporium fulvum T-1 virus
TRINITY_DN1440_c1_g1_i13	YP_009666308.1	29.847	717	471	12	4875	6995	327	1021	3.95e-98	346	7727	Reverse Transcriptase, partial	Cladosporium fulvum T-1 virus
TRINITY_DN1440_c1_g1_i21	YP_009666308.1	29.847	717	471	12	2723	4843	327	1021	2e-98	346	5575	Reverse Transcriptase, partial	Cladosporium fulvum T-1 virus
TRINITY_DN1440_c1_g1_i9	YP_009666308.1	29.847	717	471	12	5585	7705	327	1021	4.52e-98	346	8437	Reverse Transcriptase, partial	Cladosporium fulvum T-1 virus
TRINITY_DN3218_c0_g1_i7	YP_009666308.1	30.028	716	468	10	2251	4368	327	1019	2.07e-97	341	4369	Reverse Transcriptase, partial	Cladosporium fulvum T-1 virus
TRINITY_DN9760_c0_g1_i15	YP_009666308.1	31.704	716	450	14	1986	4079	341	1035	1.3e-107	374	6070	Reverse Transcriptase, partial	Cladosporium fulvum T-1 virus
TRINITY_DN9760_c0_g1_i7	YP_009666308.1	31.704	716	450	14	1998	4091	341	1035	7.18e-108	374	5442	Reverse Transcriptase, partial	Cladosporium fulvum T-1 virus
TRINITY_DN13670_c2_g1_i3	YP_009666308.1	31.469	715	468	9	3024	910	327	1029	1.02e-104	366	7361	Reverse Transcriptase, partial	Cladosporium fulvum T-1 virus
TRINITY_DN13670_c2_g1_i5	YP_009666308.1	31.469	715	468	9	3024	910	327	1029	1.02e-104	366	7362	Reverse Transcriptase, partial	Cladosporium fulvum T-1 virus
TRINITY_DN13670_c2_g1_i8	YP_009666308.1	31.469	715	468	9	3028	914	327	1029	7.18e-105	366	7362	Reverse Transcriptase, partial	Cladosporium fulvum T-1 virus
TRINITY_DN13670_c2_g1_i9	YP_009666308.1	31.469	715	468	9	3024	910	327	1029	7.18e-105	366	7360	Reverse Transcriptase, partial	Cladosporium fulvum T-1 virus
TRINITY_DN1905_c0_g1_i8	YP_003084228.1	24.615	715	390	34	8387	10162	323	1011	1.07e-05	57.4	33902	hypothetical protein PSS2_gp084	Cyanophage PSS2
TRINITY_DN4079_c0_g1_i16	YP_009666308.1	28.671	715	453	15	1380	3473	346	1020	6.09e-70	259	4594	Reverse Transcriptase, partial	Cladosporium fulvum T-1 virus
TRINITY_DN7358_c0_g1_i10	YP_009666308.1	33.427	715	448	11	450	2552	335	1035	2.35e-114	384	3558	Reverse Transcriptase, partial	Cladosporium fulvum T-1 virus
TRINITY_DN7358_c0_g1_i11	YP_009666308.1	33.427	715	448	11	2327	4429	335	1035	1.54e-111	384	5270	Reverse Transcriptase, partial	Cladosporium fulvum T-1 virus
TRINITY_DN7358_c0_g1_i20	YP_009666308.1	33.427	715	448	11	450	2552	335	1035	1.68e-114	384	3500	Reverse Transcriptase, partial	Cladosporium fulvum T-1 virus
TRINITY_DN7358_c0_g1_i3	YP_009666308.1	33.427	715	448	11	450	2552	335	1035	6.28e-115	384	3341	Reverse Transcriptase, partial	Cladosporium fulvum T-1 virus
TRINITY_DN68645_c0_g1_i5	YP_009666308.1	35.014	714	424	13	3751	1652	345	1032	8.17e-121	413	6182	Reverse Transcriptase, partial	Cladosporium fulvum T-1 virus
TRINITY_DN68645_c0_g1_i7	YP_009666308.1	34.874	714	425	13	3748	1649	345	1032	3.43e-120	411	6179	Reverse Transcriptase, partial	Cladosporium fulvum T-1 virus
TRINITY_DN2945_c0_g1_i1	YP_009553211.1	35.764	713	417	12	2098	4200	1063	1746	5.15e-108	381	4208	polyprotein	Sogatella furcifera hepe-like virus
TRINITY_DN2945_c0_g1_i2	YP_009553211.1	35.764	713	417	12	2098	4200	1063	1746	4.49e-108	382	4208	polyprotein	Sogatella furcifera hepe-like virus
TRINITY_DN2128_c0_g1_i1	YP_010841540.1	30.478	712	322	19	2518	4365	12	646	8.32e-19	97.8	6127	collagen-like protein 7	Cotonvirus japonicus
TRINITY_DN41924_c0_g1_i1	YP_009666308.1	32.725	712	444	14	2911	830	328	1022	7.39e-94	332	4877	Reverse Transcriptase, partial	Cladosporium fulvum T-1 virus
TRINITY_DN11560_c0_g1_i12	YP_009666308.1	32.349	711	449	11	4220	2136	341	1035	3.73e-111	385	7136	Reverse Transcriptase, partial	Cladosporium fulvum T-1 virus
TRINITY_DN11560_c0_g1_i4	YP_009666308.1	32.349	711	449	11	4220	2136	341	1035	3.86e-111	385	7275	Reverse Transcriptase, partial	Cladosporium fulvum T-1 virus
TRINITY_DN11560_c0_g1_i8	YP_009666308.1	32.349	711	449	11	4220	2136	341	1035	3.35e-111	385	6746	Reverse Transcriptase, partial	Cladosporium fulvum T-1 virus
TRINITY_DN3763_c0_g1_i10	YP_009666308.1	28.833	711	456	15	5197	3101	348	1020	6.74e-66	248	5473	Reverse Transcriptase, partial	Cladosporium fulvum T-1 virus
TRINITY_DN3763_c0_g1_i1	YP_009666308.1	28.833	711	456	15	3581	1485	348	1020	2.53e-66	248	3857	Reverse Transcriptase, partial	Cladosporium fulvum T-1 virus
TRINITY_DN4491_c0_g1_i2	YP_010796961.1	31.268	710	400	18	2096	24	121	761	6.2e-102	340	2102	PolB	Mayetiola barley midge adintovirus
TRINITY_DN11618_c2_g1_i2	YP_009666308.1	32.722	709	445	10	3417	1336	341	1032	9.62e-113	384	4247	Reverse Transcriptase, partial	Cladosporium fulvum T-1 virus
TRINITY_DN11618_c2_g1_i3	YP_009666308.1	32.722	709	445	10	3671	1590	341	1032	2.53e-112	384	4501	Reverse Transcriptase, partial	Cladosporium fulvum T-1 virus
TRINITY_DN3165_c0_g1_i12	YP_009701709.1	32.581	709	355	24	3737	1644	47	643	6.41e-86	296	3846	glucosamine--fructose-6-phosphate aminotransferase	Paramecium bursaria Chlorella virus CVA-1
TRINITY_DN3165_c0_g1_i13	YP_009701709.1	32.581	709	355	24	3737	1644	47	643	6.41e-86	296	3846	glucosamine--fructose-6-phosphate aminotransferase	Paramecium bursaria Chlorella virus CVA-1
TRINITY_DN622_c0_g1_i1	YP_009665259.1	31.312	709	355	18	380	2458	1	593	8.37e-91	302	2597	glucosamine--fructose-6-phosphate aminotransferase	Paramecium bursaria Chlorella virus NYs1
TRINITY_DN622_c0_g1_i2	YP_009665259.1	31.312	709	355	18	285	2363	1	593	4.41e-91	302	2502	glucosamine--fructose-6-phosphate aminotransferase	Paramecium bursaria Chlorella virus NYs1
TRINITY_DN1143_c0_g1_i12	YP_009666308.1	26.836	708	466	13	5557	3479	350	1020	4.81e-66	249	7399	Reverse Transcriptase, partial	Cladosporium fulvum T-1 virus
TRINITY_DN1143_c0_g1_i6	YP_009666308.1	26.836	708	466	13	5566	3488	350	1020	4.82e-66	249	7408	Reverse Transcriptase, partial	Cladosporium fulvum T-1 virus
TRINITY_DN11818_c1_g2_i2	YP_009666308.1	27.825	708	484	8	3155	1074	332	1026	2.66e-81	295	4955	Reverse Transcriptase, partial	Cladosporium fulvum T-1 virus
TRINITY_DN11818_c1_g2_i4	YP_009666308.1	27.825	708	484	8	3005	924	332	1026	2.4e-81	295	4805	Reverse Transcriptase, partial	Cladosporium fulvum T-1 virus
TRINITY_DN1985_c0_g1_i1	YP_009666308.1	28.672	708	455	13	2789	705	350	1020	4.3e-81	295	7689	Reverse Transcriptase, partial	Cladosporium fulvum T-1 virus
TRINITY_DN42549_c0_g1_i1	YP_009666308.1	31.497	708	451	12	1797	3860	328	1021	1.92e-96	339	4526	Reverse Transcriptase, partial	Cladosporium fulvum T-1 virus
TRINITY_DN6747_c0_g1_i10	YP_004061851.1	34.746	708	378	19	2027	3	19	675	3.02e-110	358	2074	hypothetical protein OlV1_219	Ostreococcus lucimarinus virus 1
TRINITY_DN6747_c0_g1_i11	YP_004061851.1	34.605	708	379	19	2027	3	19	675	2.12e-106	357	3020	hypothetical protein OlV1_219	Ostreococcus lucimarinus virus 1
TRINITY_DN6747_c0_g1_i13	YP_004061851.1	34.605	708	379	19	2027	3	19	675	7.56e-108	357	2555	hypothetical protein OlV1_219	Ostreococcus lucimarinus virus 1
TRINITY_DN69381_c0_g2_i1	YP_009666308.1	33.051	708	452	10	3415	1328	335	1032	3.78e-114	386	3892	Reverse Transcriptase, partial	Cladosporium fulvum T-1 virus
TRINITY_DN39086_c0_g1_i4	YP_009666308.1	31.542	707	460	10	1660	3741	327	1022	1.45e-94	334	4872	Reverse Transcriptase, partial	Cladosporium fulvum T-1 virus
TRINITY_DN39086_c0_g1_i8	YP_009666308.1	31.683	707	459	10	622	2703	327	1022	2.87e-95	333	4034	Reverse Transcriptase, partial	Cladosporium fulvum T-1 virus
TRINITY_DN39086_c0_g1_i1	YP_009666308.1	31.87	706	459	9	984	3068	327	1021	1.56e-98	344	4277	Reverse Transcriptase, partial	Cladosporium fulvum T-1 virus
TRINITY_DN39086_c0_g1_i2	YP_009666308.1	31.87	706	459	9	1661	3745	327	1021	6.98e-98	344	4954	Reverse Transcriptase, partial	Cladosporium fulvum T-1 virus
TRINITY_DN4233_c0_g2_i1	YP_009666308.1	32.72	706	453	10	3150	1069	341	1036	4.08e-113	389	5426	Reverse Transcriptase, partial	Cladosporium fulvum T-1 virus
TRINITY_DN6747_c0_g1_i2	YP_004061851.1	34.894	705	381	19	2027	3	19	675	1.52e-106	357	3004	hypothetical protein OlV1_219	Ostreococcus lucimarinus virus 1
TRINITY_DN6747_c0_g1_i3	YP_004061851.1	34.894	705	381	19	2027	3	19	675	5.32e-108	357	2525	hypothetical protein OlV1_219	Ostreococcus lucimarinus virus 1
TRINITY_DN366_c0_g1_i9	YP_010803161.1	30.114	704	469	7	2390	312	6	697	1.08e-103	347	2787	peptidase M16	Fadolivirus algeromassiliense
TRINITY_DN6926_c0_g1_i3	YP_010781422.1	26.42	704	350	24	688	2382	12	686	3.95e-42	168	2912	glucose-methanol-choline oxidoreductase	Tupanvirus soda lake
TRINITY_DN22400_c1_g1_i1	YP_003986584.1	27.169	703	385	20	1302	3044	66	763	4.2e-43	174	4947	putative ankyrin repeat protein	Acanthamoeba polyphaga mimivirus
TRINITY_DN22400_c1_g1_i3	YP_003986584.1	27.169	703	385	20	1354	3096	66	763	8.12e-43	174	4999	putative ankyrin repeat protein	Acanthamoeba polyphaga mimivirus
TRINITY_DN22400_c1_g1_i5	YP_003986584.1	27.169	703	385	20	1273	3015	66	763	3.69e-43	174	3725	putative ankyrin repeat protein	Acanthamoeba polyphaga mimivirus
TRINITY_DN22400_c1_g1_i6	YP_003986584.1	27.169	703	385	20	1273	3015	66	763	4.16e-43	174	4918	putative ankyrin repeat protein	Acanthamoeba polyphaga mimivirus
TRINITY_DN9032_c0_g1_i2	YP_009666308.1	27.312	703	440	15	3482	1476	362	1027	1.32e-54	211	3698	Reverse Transcriptase, partial	Cladosporium fulvum T-1 virus
TRINITY_DN11398_c0_g1_i5	YP_009666308.1	33.476	702	445	9	3021	952	341	1032	3.13e-116	398	5240	Reverse Transcriptase, partial	Cladosporium fulvum T-1 virus
TRINITY_DN11398_c0_g1_i9	YP_009666308.1	33.476	702	445	9	3021	952	341	1032	3.05e-116	398	5226	Reverse Transcriptase, partial	Cladosporium fulvum T-1 virus
TRINITY_DN26521_c0_g1_i2	YP_010780147.1	26.571	700	355	29	166	1863	13	687	1.64e-35	146	2086	putative oxireductase	Tupanvirus deep ocean
TRINITY_DN33_c0_g2_i1	YP_654631.1	25.179	699	341	23	334	2343	1	546	2.75e-48	185	3349	hypothetical protein MIV059L	Invertebrate iridescent virus 3
TRINITY_DN6926_c0_g1_i14	YP_010781422.1	26.466	699	356	23	339	2033	12	686	3.56e-42	167	2563	glucose-methanol-choline oxidoreductase	Tupanvirus soda lake
TRINITY_DN523_c0_g1_i11	YP_010796957.1	40.115	698	369	16	2258	243	604	1278	4.54e-158	496	2258	PolB	Terrapene box turtle adintovirus
TRINITY_DN523_c0_g1_i15	YP_010796957.1	40.115	698	369	16	2367	352	604	1278	1.43e-157	496	2367	PolB	Terrapene box turtle adintovirus
TRINITY_DN2128_c0_g1_i1	YP_010841540.1	31.466	696	308	16	2533	4365	101	712	2.27e-30	135	6127	collagen-like protein 7	Cotonvirus japonicus
TRINITY_DN104_c0_g1_i1	YP_003986584.1	26.475	695	387	18	5284	3563	65	756	3.51e-46	185	6213	putative ankyrin repeat protein	Acanthamoeba polyphaga mimivirus
TRINITY_DN104_c0_g1_i6	YP_003986584.1	26.475	695	387	18	5397	3676	65	756	3.61e-46	185	6326	putative ankyrin repeat protein	Acanthamoeba polyphaga mimivirus
TRINITY_DN104_c0_g1_i7	YP_003986584.1	26.475	695	387	18	5214	3493	65	756	1.04e-46	186	6143	putative ankyrin repeat protein	Acanthamoeba polyphaga mimivirus
TRINITY_DN104_c0_g1_i9	YP_003986584.1	26.475	695	387	18	5101	3380	65	756	2.69e-46	185	6030	putative ankyrin repeat protein	Acanthamoeba polyphaga mimivirus
TRINITY_DN3165_c0_g1_i17	YP_001497339.1	32.662	695	354	22	3698	1650	1	593	5.07e-95	320	3819	hypothetical protein NY2A_B143R	Paramecium bursaria Chlorella virus NY2A
TRINITY_DN365_c0_g1_i10	YP_003084228.1	25.036	695	365	33	243	1976	191	846	0.000173	50.1	4197	hypothetical protein PSS2_gp084	Cyanophage PSS2
TRINITY_DN22400_c1_g1_i1	YP_003986584.1	27.089	694	366	18	867	2606	86	753	1.11e-51	201	4947	putative ankyrin repeat protein	Acanthamoeba polyphaga mimivirus
TRINITY_DN22400_c1_g1_i3	YP_003986584.1	27.089	694	366	18	919	2658	86	753	1.38e-51	201	4999	putative ankyrin repeat protein	Acanthamoeba polyphaga mimivirus
TRINITY_DN22400_c1_g1_i5	YP_003986584.1	27.233	694	365	18	838	2577	86	753	1.36e-51	200	3725	putative ankyrin repeat protein	Acanthamoeba polyphaga mimivirus
TRINITY_DN22400_c1_g1_i6	YP_003986584.1	27.089	694	366	18	838	2577	86	753	1.1e-51	201	4918	putative ankyrin repeat protein	Acanthamoeba polyphaga mimivirus
TRINITY_DN2401_c0_g1_i1	YP_010781422.1	27.089	694	346	28	433	2088	12	687	3.2e-37	152	2157	glucose-methanol-choline oxidoreductase	Tupanvirus soda lake
TRINITY_DN2401_c0_g1_i8	YP_010781422.1	27.089	694	346	28	277	1932	12	687	2.1e-37	152	2001	glucose-methanol-choline oxidoreductase	Tupanvirus soda lake
TRINITY_DN3626_c0_g1_i11	YP_010781422.1	28.53	694	346	30	1884	193	12	685	2.44e-42	168	2407	glucose-methanol-choline oxidoreductase	Tupanvirus soda lake
TRINITY_DN3626_c0_g1_i1	YP_010781422.1	28.53	694	346	30	1884	193	12	685	2.44e-42	168	2407	glucose-methanol-choline oxidoreductase	Tupanvirus soda lake
TRINITY_DN1109_c0_g1_i1	YP_010780147.1	29.149	693	343	27	1934	243	12	685	1.54e-38	156	2289	putative oxireductase	Tupanvirus deep ocean
TRINITY_DN1109_c0_g1_i4	YP_010780147.1	29.437	693	341	27	1951	260	12	685	6.2e-40	160	2306	putative oxireductase	Tupanvirus deep ocean
TRINITY_DN1109_c0_g1_i5	YP_010780147.1	29.437	693	341	27	1934	243	12	685	5.95e-40	160	2289	putative oxireductase	Tupanvirus deep ocean
TRINITY_DN2402_c0_g2_i1	YP_007354233.1	28.716	693	363	21	685	2655	250	847	2.27e-73	261	2656	Glycosyltransferase family 25 fused to procollagen lysine 2-oxoglutarate 5-dioxygenase	Acanthamoeba polyphaga moumouvirus
TRINITY_DN2402_c0_g2_i2	YP_007354233.1	28.716	693	363	21	721	2691	250	847	2.72e-73	261	2692	Glycosyltransferase family 25 fused to procollagen lysine 2-oxoglutarate 5-dioxygenase	Acanthamoeba polyphaga moumouvirus
TRINITY_DN2402_c0_g2_i4	YP_007354233.1	28.716	693	363	21	685	2655	250	847	2.27e-73	261	2656	Glycosyltransferase family 25 fused to procollagen lysine 2-oxoglutarate 5-dioxygenase	Acanthamoeba polyphaga moumouvirus
TRINITY_DN566_c0_g1_i1	YP_010803676.1	39.971	693	392	7	2055	4	4	681	5.33e-155	505	9438	valyl-tRNA synthetase	Fadolivirus algeromassiliense
TRINITY_DN34551_c0_g1_i10	YP_009666308.1	29.335	692	452	18	2835	823	333	1008	1.07e-84	304	4359	Reverse Transcriptase, partial	Cladosporium fulvum T-1 virus
TRINITY_DN34551_c0_g1_i2	YP_009666308.1	29.335	692	452	18	2835	823	333	1008	2.72e-84	303	4359	Reverse Transcriptase, partial	Cladosporium fulvum T-1 virus
TRINITY_DN34551_c0_g1_i4	YP_009666308.1	29.335	692	452	18	2835	823	333	1008	4.73e-84	302	4359	Reverse Transcriptase, partial	Cladosporium fulvum T-1 virus
TRINITY_DN8865_c0_g1_i17	YP_009666308.1	28.075	691	430	17	2171	4174	355	1001	9.04e-79	286	4644	Reverse Transcriptase, partial	Cladosporium fulvum T-1 virus
TRINITY_DN104_c0_g1_i1	YP_003986584.1	24.638	690	389	21	5872	3977	137	753	2.66e-42	172	6213	putative ankyrin repeat protein	Acanthamoeba polyphaga mimivirus
TRINITY_DN104_c0_g1_i6	YP_003986584.1	24.638	690	389	21	5985	4090	137	753	2.73e-42	172	6326	putative ankyrin repeat protein	Acanthamoeba polyphaga mimivirus
TRINITY_DN104_c0_g1_i7	YP_003986584.1	24.638	690	389	21	5802	3907	137	753	1.44e-42	173	6143	putative ankyrin repeat protein	Acanthamoeba polyphaga mimivirus
TRINITY_DN104_c0_g1_i9	YP_003986584.1	24.638	690	389	21	5689	3794	137	753	2.31e-42	172	6030	putative ankyrin repeat protein	Acanthamoeba polyphaga mimivirus
TRINITY_DN2575_c0_g1_i3	YP_010802960.1	23.478	690	454	15	231	2288	79	698	1.05e-32	139	2296	hypothetical protein QKU48_gp0077	Fadolivirus algeromassiliense
TRINITY_DN8865_c0_g1_i29	YP_009666308.1	26.812	690	415	18	2171	4099	355	1001	3.14e-69	258	4985	Reverse Transcriptase, partial	Cladosporium fulvum T-1 virus
TRINITY_DN4679_c0_g1_i10	YP_009666308.1	25.98	689	436	13	2659	668	362	1001	9.54e-57	218	4413	Reverse Transcriptase, partial	Cladosporium fulvum T-1 virus
TRINITY_DN4679_c0_g1_i12	YP_009666308.1	25.98	689	436	13	2640	649	362	1001	7.19e-57	219	4394	Reverse Transcriptase, partial	Cladosporium fulvum T-1 virus
TRINITY_DN4679_c0_g1_i2	YP_009666308.1	25.98	689	436	13	2604	613	362	1001	7.05e-57	219	4358	Reverse Transcriptase, partial	Cladosporium fulvum T-1 virus
TRINITY_DN4679_c0_g1_i8	YP_009666308.1	25.98	689	436	13	2623	632	362	1001	1.03e-57	219	3115	Reverse Transcriptase, partial	Cladosporium fulvum T-1 virus
TRINITY_DN6957_c1_g1_i1	YP_010780147.1	27.431	689	348	26	290	1945	12	685	1.8e-34	143	2113	putative oxireductase	Tupanvirus deep ocean
TRINITY_DN48446_c0_g1_i3	YP_010842031.1	27.326	688	357	25	1964	261	3	667	1.07e-45	177	2230	glucose-methanol-choline oxidoreductase	Cotonvirus japonicus
TRINITY_DN720_c0_g1_i1	YP_010780147.1	28.343	688	349	26	634	2307	12	685	4.75e-39	158	2506	putative oxireductase	Tupanvirus deep ocean
TRINITY_DN8865_c0_g1_i37	YP_009666308.1	28.052	688	428	17	2180	4174	358	1001	2.76e-79	288	5060	Reverse Transcriptase, partial	Cladosporium fulvum T-1 virus
TRINITY_DN8865_c0_g1_i43	YP_009666308.1	28.052	688	428	17	1021	3015	358	1001	6.98e-80	288	3901	Reverse Transcriptase, partial	Cladosporium fulvum T-1 virus
TRINITY_DN153829_c1_g1_i4	YP_009666308.1	26.492	687	460	11	2869	839	358	1009	1.23e-72	266	3744	Reverse Transcriptase, partial	Cladosporium fulvum T-1 virus
TRINITY_DN20427_c1_g1_i1	YP_009666308.1	33.188	687	413	16	2410	410	360	1020	4.89e-98	332	2559	Reverse Transcriptase, partial	Cladosporium fulvum T-1 virus
TRINITY_DN20427_c1_g1_i2	YP_009666308.1	33.188	687	413	16	2410	410	360	1020	4.97e-97	329	2548	Reverse Transcriptase, partial	Cladosporium fulvum T-1 virus
TRINITY_DN3165_c0_g1_i11	YP_001497339.1	33.042	687	354	22	3674	1650	1	593	3.6e-96	323	3795	hypothetical protein NY2A_B143R	Paramecium bursaria Chlorella virus NY2A
TRINITY_DN3165_c0_g1_i5	YP_001497339.1	33.042	687	354	22	3674	1650	1	593	3.6e-96	323	3795	hypothetical protein NY2A_B143R	Paramecium bursaria Chlorella virus NY2A
TRINITY_DN4695_c0_g1_i2	YP_010803136.1	27.948	687	406	25	2125	311	37	716	6.63e-51	195	3006	HrpA-like RNA helicase	Fadolivirus algeromassiliense
TRINITY_DN4695_c0_g1_i6	YP_010803136.1	27.948	687	406	25	2198	384	37	716	7.31e-51	195	3079	HrpA-like RNA helicase	Fadolivirus algeromassiliense
TRINITY_DN5170_c0_g1_i4	YP_009666308.1	26.676	686	417	17	7	1977	358	986	1.15e-62	234	2844	Reverse Transcriptase, partial	Cladosporium fulvum T-1 virus
TRINITY_DN5170_c0_g1_i5	YP_009666308.1	26.676	686	417	17	7	1977	358	986	1.15e-62	234	2844	Reverse Transcriptase, partial	Cladosporium fulvum T-1 virus
TRINITY_DN1905_c0_g1_i77	YP_003084228.1	25.401	685	350	31	8829	10670	435	1029	6.29e-07	61.2	34308	hypothetical protein PSS2_gp084	Cyanophage PSS2
TRINITY_DN33138_c0_g1_i11	YP_919062.1	26.715	685	450	18	2308	335	40	699	8.31e-64	233	3176	DNA helicase	Halorubrum virus BJ1
TRINITY_DN33138_c0_g1_i7	YP_919062.1	26.715	685	450	18	2300	327	40	699	8.15e-64	233	3168	DNA helicase	Halorubrum virus BJ1
TRINITY_DN33138_c0_g1_i9	YP_919062.1	26.715	685	450	18	2300	327	40	699	8.15e-64	233	3168	DNA helicase	Halorubrum virus BJ1
TRINITY_DN27490_c0_g1_i1	YP_009001498.1	28.801	684	403	20	155	2122	5	632	6.3e-68	240	4612	ABC transporter	Anomala cuprea entomopoxvirus
TRINITY_DN29923_c0_g1_i3	YP_010778001.1	24.561	684	426	20	2373	460	1	640	6.04e-44	174	2641	putative nuclear export mediator factor NEMF-like protein	Bodo saltans virus
TRINITY_DN29923_c0_g1_i8	YP_010778001.1	24.561	684	426	20	2256	343	1	640	6.31e-44	173	2538	putative nuclear export mediator factor NEMF-like protein	Bodo saltans virus
TRINITY_DN622_c0_g1_i3	NP_048448.2	32.018	684	365	17	285	2309	1	593	1.65e-99	323	2448	Glutamine:fructose-6-phosphate amidotransferase	Paramecium bursaria Chlorella virus 1
TRINITY_DN3248_c0_g1_i27	YP_009666308.1	25.622	683	438	14	2617	4584	362	1001	5.38e-62	237	9932	Reverse Transcriptase, partial	Cladosporium fulvum T-1 virus
TRINITY_DN3248_c0_g1_i27	YP_009666308.1	25.622	683	438	14	8187	6220	362	1001	5.38e-62	237	9932	Reverse Transcriptase, partial	Cladosporium fulvum T-1 virus
TRINITY_DN66103_c0_g1_i1	YP_010803136.1	30.307	683	380	27	1121	2911	29	701	6.18e-58	217	3394	HrpA-like RNA helicase	Fadolivirus algeromassiliense
TRINITY_DN66103_c0_g1_i2	YP_010803136.1	30.307	683	380	27	1121	2911	29	701	6.94e-58	217	3382	HrpA-like RNA helicase	Fadolivirus algeromassiliense
TRINITY_DN6926_c0_g1_i18	YP_004894780.1	26.501	683	362	22	364	2049	12	675	3.24e-37	152	2307	glucose-methanol-choline oxidoreductase	Megavirus chiliensis
TRINITY_DN6926_c0_g1_i1	YP_004894780.1	26.501	683	362	22	364	2049	12	675	2.45e-37	151	2059	glucose-methanol-choline oxidoreductase	Megavirus chiliensis
TRINITY_DN6957_c2_g1_i1	YP_004894780.1	28.99	683	345	26	257	1936	12	677	4.69e-38	154	2191	glucose-methanol-choline oxidoreductase	Megavirus chiliensis
TRINITY_DN6957_c2_g1_i3	YP_004894780.1	28.99	683	345	26	213	1892	12	677	4.2e-38	154	2147	glucose-methanol-choline oxidoreductase	Megavirus chiliensis
TRINITY_DN6926_c0_g1_i10	YP_004894780.1	26.54	682	362	24	339	2021	12	675	2.37e-42	167	2281	glucose-methanol-choline oxidoreductase	Megavirus chiliensis
TRINITY_DN6926_c0_g1_i13	YP_004894780.1	26.54	682	362	24	339	2021	12	675	2.06e-42	168	2579	glucose-methanol-choline oxidoreductase	Megavirus chiliensis
TRINITY_DN6926_c0_g1_i20	YP_004894780.1	26.54	682	362	24	339	2021	12	675	7.1e-43	168	2031	glucose-methanol-choline oxidoreductase	Megavirus chiliensis
TRINITY_DN133490_c0_g1_i3	YP_003969699.1	27.606	681	425	17	2189	162	2	619	4.65e-60	218	2412	putative metalloendopeptidase	Cafeteria roenbergensis virus BV-PW1
TRINITY_DN133490_c0_g1_i7	YP_003969699.1	27.606	681	425	17	2189	162	2	619	5.51e-60	217	2412	putative metalloendopeptidase	Cafeteria roenbergensis virus BV-PW1
TRINITY_DN6957_c0_g2_i3	YP_010842031.1	27.313	681	361	25	394	2085	7	670	2.32e-41	165	2834	glucose-methanol-choline oxidoreductase	Cotonvirus japonicus
TRINITY_DN6957_c0_g2_i4	YP_010842031.1	27.313	681	361	25	388	2079	7	670	2.3e-41	165	2828	glucose-methanol-choline oxidoreductase	Cotonvirus japonicus
TRINITY_DN2193_c0_g1_i8	YP_003969699.1	28.676	680	398	23	2818	854	2	619	2.44e-51	194	2982	putative metalloendopeptidase	Cafeteria roenbergensis virus BV-PW1
TRINITY_DN7326_c0_g1_i5	YP_010842031.1	26.176	680	366	25	300	1976	5	669	9.31e-37	152	3209	glucose-methanol-choline oxidoreductase	Cotonvirus japonicus
TRINITY_DN7326_c0_g1_i2	YP_010842031.1	26.362	679	366	25	300	1976	5	669	8.28e-37	152	3209	glucose-methanol-choline oxidoreductase	Cotonvirus japonicus
TRINITY_DN11735_c0_g1_i16	YP_004894780.1	27.876	678	363	24	163	1854	12	677	1.54e-38	154	1886	glucose-methanol-choline oxidoreductase	Megavirus chiliensis
TRINITY_DN11735_c0_g1_i6	YP_004894780.1	27.876	678	363	24	9	1700	12	677	6.38e-39	155	1732	glucose-methanol-choline oxidoreductase	Megavirus chiliensis
TRINITY_DN11735_c0_g1_i7	YP_004894780.1	27.876	678	363	24	163	1854	12	677	1.66e-38	154	1886	glucose-methanol-choline oxidoreductase	Megavirus chiliensis
TRINITY_DN1109_c0_g2_i1	YP_010779322.1	28.213	677	353	24	2231	558	12	674	8.32e-47	181	2478	oxidoreductase	Moumouvirus goulette
TRINITY_DN1964_c0_g1_i13	YP_003969699.1	29.099	677	406	16	661	2646	2	619	6.54e-76	269	5081	putative metalloendopeptidase	Cafeteria roenbergensis virus BV-PW1
TRINITY_DN1964_c0_g1_i17	YP_003969699.1	29.099	677	406	16	839	2824	2	619	7.93e-76	268	5259	putative metalloendopeptidase	Cafeteria roenbergensis virus BV-PW1
TRINITY_DN1964_c0_g1_i1	YP_003969699.1	29.099	677	406	16	645	2630	2	619	9.31e-76	268	5065	putative metalloendopeptidase	Cafeteria roenbergensis virus BV-PW1
TRINITY_DN1964_c0_g1_i3	YP_003969699.1	29.099	677	406	16	806	2791	2	619	7.71e-76	268	5226	putative metalloendopeptidase	Cafeteria roenbergensis virus BV-PW1
TRINITY_DN27490_c0_g1_i2	YP_009001498.1	28.951	677	397	20	155	2101	5	625	6.04e-64	234	2103	ABC transporter	Anomala cuprea entomopoxvirus
TRINITY_DN7893_c0_g2_i1	YP_009325872.1	24.852	676	397	19	1973	3739	12	663	5.43e-28	125	3786	Ser/Thr protein phosphatase 6 regulatory ankyrin repeat subunit B like	Only Syngen Nebraska virus 5
TRINITY_DN7893_c0_g2_i2	YP_009325872.1	24.852	676	397	19	136	1902	12	663	4.02e-28	123	1949	Ser/Thr protein phosphatase 6 regulatory ankyrin repeat subunit B like	Only Syngen Nebraska virus 5
TRINITY_DN7893_c0_g2_i9	YP_009325872.1	24.852	676	397	19	1973	3739	12	663	5.43e-28	125	3786	Ser/Thr protein phosphatase 6 regulatory ankyrin repeat subunit B like	Only Syngen Nebraska virus 5
TRINITY_DN1905_c0_g1_i62	YP_003084228.1	26.222	675	340	33	8418	10160	466	1076	6.28e-08	64.7	32097	hypothetical protein PSS2_gp084	Cyanophage PSS2
TRINITY_DN1905_c0_g1_i73	YP_003084228.1	26.222	675	340	33	8418	10160	466	1076	2.31e-07	62.8	32189	hypothetical protein PSS2_gp084	Cyanophage PSS2
TRINITY_DN571_c0_g1_i2	YP_010781167.1	54.303	674	292	7	143	2134	4	671	0	749	2664	threonyl-tRNA synthetase	Tupanvirus deep ocean
TRINITY_DN13766_c0_g1_i11	YP_010802886.1	41.902	673	330	12	2619	604	6	618	3.92e-165	500	2958	GMP synthetase glutamine amidotransferase and ATP pyrophosphatase domain protein	Fadolivirus algeromassiliense
TRINITY_DN13766_c0_g1_i17	YP_010802886.1	41.902	673	330	12	2619	604	6	618	3.91e-165	500	2946	GMP synthetase glutamine amidotransferase and ATP pyrophosphatase domain protein	Fadolivirus algeromassiliense
TRINITY_DN13766_c0_g1_i7	YP_010802886.1	41.902	673	330	12	2619	604	6	618	2.13e-165	501	2925	GMP synthetase glutamine amidotransferase and ATP pyrophosphatase domain protein	Fadolivirus algeromassiliense
TRINITY_DN6957_c0_g1_i5	YP_007354600.1	28.232	673	364	23	557	2248	12	674	1.92e-39	160	3015	glucose-methanol-choline oxidoreductase	Acanthamoeba polyphaga moumouvirus
TRINITY_DN6957_c0_g1_i6	YP_007354600.1	28.232	673	364	23	356	2047	12	674	1.61e-39	160	2814	glucose-methanol-choline oxidoreductase	Acanthamoeba polyphaga moumouvirus
TRINITY_DN3863_c0_g1_i1	YP_001498866.1	29.762	672	396	19	6	1934	215	839	8.23e-69	247	2388	ATPase	Paramecium bursaria Chlorella virus AR158
TRINITY_DN3863_c0_g1_i2	YP_001498866.1	29.762	672	396	19	6	1934	215	839	8.23e-69	247	2388	ATPase	Paramecium bursaria Chlorella virus AR158
TRINITY_DN134484_c0_g1_i2	YP_010802187.1	26.269	670	397	22	3499	1667	512	1143	2.5e-41	171	5197	DNA polymerase	Acanthamoeba castellanii medusavirus
TRINITY_DN20537_c0_g1_i2	YP_003969699.1	26.119	670	433	17	3302	1323	2	619	1.86e-53	202	3688	putative metalloendopeptidase	Cafeteria roenbergensis virus BV-PW1
TRINITY_DN20537_c0_g1_i4	YP_003969699.1	26.119	670	433	17	3087	1108	2	619	1.62e-53	202	3473	putative metalloendopeptidase	Cafeteria roenbergensis virus BV-PW1
TRINITY_DN365_c0_g1_i4	YP_003084228.1	23.731	670	368	32	8547	10292	820	1434	0.005	47.4	13452	hypothetical protein PSS2_gp084	Cyanophage PSS2
TRINITY_DN365_c0_g1_i9	YP_003084228.1	23.731	670	368	32	8547	10292	820	1434	0.002	48.1	12420	hypothetical protein PSS2_gp084	Cyanophage PSS2
TRINITY_DN54141_c0_g1_i1	YP_010802886.1	45.889	669	303	14	392	2392	7	618	3.02e-176	526	2672	GMP synthetase glutamine amidotransferase and ATP pyrophosphatase domain protein	Fadolivirus algeromassiliense
TRINITY_DN54141_c0_g1_i4	YP_010802886.1	45.889	669	303	14	268	2268	7	618	1.51e-176	525	2548	GMP synthetase glutamine amidotransferase and ATP pyrophosphatase domain protein	Fadolivirus algeromassiliense
TRINITY_DN5564_c0_g1_i1	YP_010779322.1	28.401	669	357	23	2053	395	12	674	6.1e-48	184	2439	oxidoreductase	Moumouvirus goulette
TRINITY_DN5564_c0_g1_i2	YP_010779322.1	28.55	669	356	23	2053	395	12	674	6.1e-48	184	2439	oxidoreductase	Moumouvirus goulette
TRINITY_DN5564_c0_g1_i3	YP_010779322.1	28.102	669	359	22	2053	395	12	674	7.23e-48	183	2214	oxidoreductase	Moumouvirus goulette
TRINITY_DN9308_c0_g1_i3	YP_003969699.1	24.514	669	426	20	2313	358	2	608	9.11e-46	177	2738	putative metalloendopeptidase	Cafeteria roenbergensis virus BV-PW1
TRINITY_DN9308_c0_g1_i4	YP_003969699.1	24.514	669	426	20	2313	358	2	608	2.02e-45	176	2565	putative metalloendopeptidase	Cafeteria roenbergensis virus BV-PW1
TRINITY_DN1847_c0_g1_i10	YP_003969699.1	25.898	668	438	16	416	2398	2	619	7.59e-52	196	3028	putative metalloendopeptidase	Cafeteria roenbergensis virus BV-PW1
TRINITY_DN1847_c0_g1_i11	YP_003969699.1	25.898	668	438	16	416	2398	2	619	1.93e-52	196	2456	putative metalloendopeptidase	Cafeteria roenbergensis virus BV-PW1
TRINITY_DN1847_c0_g1_i3	YP_003969699.1	25.898	668	438	16	416	2398	2	619	7.18e-52	196	3028	putative metalloendopeptidase	Cafeteria roenbergensis virus BV-PW1
TRINITY_DN1847_c0_g1_i7	YP_003969699.1	25.898	668	438	16	416	2398	2	619	2.42e-52	196	2497	putative metalloendopeptidase	Cafeteria roenbergensis virus BV-PW1
TRINITY_DN2128_c0_g1_i1	YP_010841540.1	34.731	668	287	11	2518	4368	627	1196	2.08e-42	175	6127	collagen-like protein 7	Cotonvirus japonicus
TRINITY_DN4695_c0_g1_i1	YP_010803136.1	27.844	668	394	24	2029	269	44	704	4.49e-51	192	2036	HrpA-like RNA helicase	Fadolivirus algeromassiliense
TRINITY_DN4695_c0_g1_i3	YP_010803136.1	27.844	668	394	24	2104	344	44	704	6.38e-51	192	2111	HrpA-like RNA helicase	Fadolivirus algeromassiliense
TRINITY_DN7405_c0_g1_i10	YP_010842031.1	27.246	668	353	29	1979	318	19	667	1.56e-38	155	1979	glucose-methanol-choline oxidoreductase	Cotonvirus japonicus
TRINITY_DN14149_c0_g1_i5	YP_003969699.1	27.286	667	424	17	431	2395	2	619	1.23e-66	237	2693	putative metalloendopeptidase	Cafeteria roenbergensis virus BV-PW1
TRINITY_DN14149_c0_g1_i6	YP_003969699.1	27.286	667	424	17	551	2515	2	619	1.94e-66	237	2813	putative metalloendopeptidase	Cafeteria roenbergensis virus BV-PW1
TRINITY_DN7405_c0_g1_i6	YP_010842031.1	26.837	667	347	29	1964	318	24	667	1.95e-36	149	2281	glucose-methanol-choline oxidoreductase	Cotonvirus japonicus
TRINITY_DN13391_c0_g1_i6	YP_003969699.1	27.82	665	423	20	220	2184	2	619	1.61e-67	238	2341	putative metalloendopeptidase	Cafeteria roenbergensis virus BV-PW1
TRINITY_DN14687_c0_g1_i3	YP_010783281.1	23.158	665	415	21	2387	522	218	829	5.99e-26	120	5071	DNA mismatch repair ATPase MutS subfamily 7	Tetraselmis virus 1
TRINITY_DN1905_c0_g1_i44	YP_003084228.1	26.316	665	346	32	8544	10358	275	855	2.15e-09	69.7	33975	hypothetical protein PSS2_gp084	Cyanophage PSS2
TRINITY_DN1905_c0_g1_i62	YP_003084228.1	26.316	665	346	32	8544	10358	275	855	6.43e-10	71.2	32097	hypothetical protein PSS2_gp084	Cyanophage PSS2
TRINITY_DN1905_c0_g1_i73	YP_003084228.1	26.316	665	346	32	8544	10358	275	855	1.35e-09	70.1	32189	hypothetical protein PSS2_gp084	Cyanophage PSS2
TRINITY_DN22310_c0_g1_i1	YP_003969699.1	21.203	665	454	23	2289	334	2	609	2.78e-13	77.8	3698	putative metalloendopeptidase	Cafeteria roenbergensis virus BV-PW1
TRINITY_DN22310_c0_g1_i7	YP_003969699.1	21.203	665	454	23	2297	342	2	609	2.79e-13	77.8	3706	putative metalloendopeptidase	Cafeteria roenbergensis virus BV-PW1
TRINITY_DN14548_c0_g1_i6	YP_010796961.1	33.584	664	332	16	2033	84	283	851	3.92e-104	347	2124	PolB	Mayetiola barley midge adintovirus
TRINITY_DN15996_c1_g1_i2	YP_009666308.1	32.831	664	392	13	129	2081	413	1035	1.28e-96	338	4337	Reverse Transcriptase, partial	Cladosporium fulvum T-1 virus
TRINITY_DN186415_c0_g1_i1	YP_010803112.1	21.536	664	435	23	2014	221	20	663	1.13e-36	150	2237	peptidase M3A/M3B	Fadolivirus algeromassiliense
TRINITY_DN56182_c0_g1_i8	YP_010796961.1	31.777	664	377	22	560	2413	87	720	7.64e-88	296	2894	PolB	Mayetiola barley midge adintovirus
TRINITY_DN11161_c1_g1_i2	YP_010796961.1	32.278	663	388	13	2698	824	151	790	2.58e-136	354	2698	PolB	Mayetiola barley midge adintovirus
TRINITY_DN11161_c1_g1_i9	YP_010796961.1	32.278	663	388	13	2698	824	151	790	2.54e-136	354	2698	PolB	Mayetiola barley midge adintovirus
TRINITY_DN7405_c0_g1_i3	YP_010842031.1	26.848	663	352	29	1964	318	24	667	2.37e-36	149	2227	glucose-methanol-choline oxidoreductase	Cotonvirus japonicus
TRINITY_DN114647_c1_g1_i3	YP_009507248.1	41.692	662	332	10	3221	1377	178	832	3.47e-167	524	3289	ORF B	Trichoplusia ni TED virus
TRINITY_DN114647_c1_g1_i4	YP_009507248.1	41.692	662	332	10	2939	1095	178	832	2.74e-168	524	3007	ORF B	Trichoplusia ni TED virus
TRINITY_DN129635_c0_g1_i4	YP_009666308.1	29.456	662	417	12	1500	3434	350	978	1.28e-75	277	4781	Reverse Transcriptase, partial	Cladosporium fulvum T-1 virus
TRINITY_DN1178_c0_g1_i1	YP_003969699.1	28.139	661	425	13	913	2874	2	619	8.45e-68	243	3150	putative metalloendopeptidase	Cafeteria roenbergensis virus BV-PW1
TRINITY_DN1178_c0_g1_i4	YP_003969699.1	28.139	661	425	13	913	2874	2	619	8.45e-68	243	3150	putative metalloendopeptidase	Cafeteria roenbergensis virus BV-PW1
TRINITY_DN1178_c0_g1_i5	YP_003969699.1	28.139	661	425	13	913	2874	2	619	8.45e-68	243	3150	putative metalloendopeptidase	Cafeteria roenbergensis virus BV-PW1
TRINITY_DN63053_c0_g1_i1	YP_010796961.1	39.183	661	346	13	2500	566	565	1185	1.71e-147	467	2502	PolB	Mayetiola barley midge adintovirus
TRINITY_DN11023_c0_g1_i1	YP_010804074.1	23.939	660	397	24	2218	362	14	609	1.57e-15	84.3	2416	peptidase family M49	Fadolivirus algeromassiliense
TRINITY_DN11023_c0_g1_i2	YP_010804074.1	23.939	660	397	24	2218	362	14	609	1.78e-15	84.3	2598	peptidase family M49	Fadolivirus algeromassiliense
TRINITY_DN17703_c0_g1_i21	YP_010803204.1	23.672	659	380	24	2284	521	292	898	1.35e-28	128	3880	DNA mismatch repair protein mutS/MSH	Fadolivirus algeromassiliense
TRINITY_DN17703_c0_g1_i3	YP_010803204.1	23.672	659	380	24	2269	506	292	898	8.67e-29	128	3106	DNA mismatch repair protein mutS/MSH	Fadolivirus algeromassiliense
TRINITY_DN17703_c0_g1_i5	YP_010803204.1	23.672	659	380	24	2269	506	292	898	1.32e-28	128	3865	DNA mismatch repair protein mutS/MSH	Fadolivirus algeromassiliense
TRINITY_DN4695_c0_g1_i4	YP_010803136.1	28.073	659	386	24	2077	344	53	704	2.64e-49	187	2159	HrpA-like RNA helicase	Fadolivirus algeromassiliense
TRINITY_DN7232_c0_g2_i1	YP_009173627.1	30.046	659	392	14	3210	1255	8	604	4.75e-83	288	3341	Hsp70 protein	Chrysochromulina ericina virus
TRINITY_DN365_c0_g1_i10	YP_003084228.1	23.708	658	383	31	324	2069	820	1434	0.001	47.4	4197	hypothetical protein PSS2_gp084	Cyanophage PSS2
TRINITY_DN365_c0_g1_i8	YP_003084228.1	23.708	658	383	31	2347	4092	820	1434	0.003	46.6	6220	hypothetical protein PSS2_gp084	Cyanophage PSS2
TRINITY_DN34551_c0_g1_i11	YP_009666308.1	29.376	657	427	18	2715	808	368	1008	4.2e-82	289	2720	Reverse Transcriptase, partial	Cladosporium fulvum T-1 virus
TRINITY_DN34551_c0_g1_i5	YP_009666308.1	29.376	657	427	18	2730	823	368	1008	6.52e-82	289	2735	Reverse Transcriptase, partial	Cladosporium fulvum T-1 virus
TRINITY_DN34551_c0_g1_i6	YP_009666308.1	29.376	657	427	18	2727	820	368	1008	1.37e-81	288	2732	Reverse Transcriptase, partial	Cladosporium fulvum T-1 virus
TRINITY_DN2128_c0_g1_i1	YP_010841540.1	36.28	656	291	13	2518	4365	336	904	1.35e-46	189	6127	collagen-like protein 7	Cotonvirus japonicus
TRINITY_DN164_c0_g1_i5	YP_010782239.1	33.13	655	377	15	2129	207	1	608	6.53e-94	317	2136	putative ATP-citrate synthase	Tupanvirus soda lake
TRINITY_DN30500_c0_g1_i10	YP_009325865.1	36.697	654	340	15	1737	3698	284	863	1.67e-111	374	3844	ATPase	Only Syngen Nebraska virus 5
TRINITY_DN30500_c0_g1_i1	YP_009325865.1	36.697	654	340	15	2605	4566	284	863	7.06e-110	375	5198	ATPase	Only Syngen Nebraska virus 5
TRINITY_DN30500_c0_g1_i6	YP_009325865.1	36.697	654	340	15	1737	3698	284	863	4.15e-111	375	4261	ATPase	Only Syngen Nebraska virus 5
TRINITY_DN30500_c0_g1_i7	YP_009325865.1	36.697	654	340	15	1737	3698	284	863	6.7e-111	375	4330	ATPase	Only Syngen Nebraska virus 5
TRINITY_DN33862_c0_g3_i1	YP_009143312.1	30.261	651	428	13	601	2499	258	900	2.03e-73	265	2869	capsid protein	Camponotus yamaokai virus
TRINITY_DN11171_c0_g1_i10	YP_008052581.1	33.385	650	357	14	1506	3431	287	868	8.14e-94	338	4646	DNA-directed RNA polymerase II subunit RPB1	Phaeocystis globosa virus
TRINITY_DN11171_c0_g1_i2	YP_008052581.1	33.385	650	357	14	1506	3431	287	868	8.14e-94	338	4646	DNA-directed RNA polymerase II subunit RPB1	Phaeocystis globosa virus
TRINITY_DN11171_c0_g1_i6	YP_008052581.1	33.231	650	358	13	781	2706	287	868	9.68e-95	338	3831	DNA-directed RNA polymerase II subunit RPB1	Phaeocystis globosa virus
TRINITY_DN11171_c0_g1_i9	YP_008052581.1	33.385	650	357	14	836	2761	287	868	4.14e-95	338	3663	DNA-directed RNA polymerase II subunit RPB1	Phaeocystis globosa virus
TRINITY_DN7185_c0_g1_i7	YP_010796961.1	37.692	650	341	17	219	2042	121	748	3.59e-128	405	2327	PolB	Mayetiola barley midge adintovirus
TRINITY_DN68645_c0_g1_i6	YP_009666308.1	35.285	649	380	13	3553	1649	410	1032	1.12e-109	372	3730	Reverse Transcriptase, partial	Cladosporium fulvum T-1 virus
TRINITY_DN134484_c0_g1_i11	YP_009174732.1	26.471	646	414	20	3653	1785	234	841	1.96e-41	169	4411	putative DNA polymerase	Yellowstone lake phycodnavirus 1
TRINITY_DN19866_c0_g1_i3	YP_010788465.1	31.889	646	303	11	1049	2800	156	726	9.03e-24	105	2974	collagen-like protein	Megavirus baoshan
TRINITY_DN1197_c1_g1_i10	YP_009001498.1	27.597	645	394	15	2198	4108	173	752	1.26e-61	238	7278	ABC transporter	Anomala cuprea entomopoxvirus
TRINITY_DN1197_c1_g1_i11	YP_009001498.1	27.597	645	394	15	2198	4108	173	752	8.53e-62	238	5947	ABC transporter	Anomala cuprea entomopoxvirus
TRINITY_DN1197_c1_g1_i12	YP_009001498.1	27.597	645	394	15	2198	4108	173	752	1.41e-61	238	7742	ABC transporter	Anomala cuprea entomopoxvirus
TRINITY_DN1197_c1_g1_i5	YP_009001498.1	27.597	645	394	15	2198	4108	173	752	8.43e-62	238	5777	ABC transporter	Anomala cuprea entomopoxvirus
TRINITY_DN1197_c1_g1_i6	YP_009001498.1	27.597	645	394	15	2198	4108	173	752	9.65e-62	238	6312	ABC transporter	Anomala cuprea entomopoxvirus
TRINITY_DN17703_c0_g1_i9	YP_010841823.1	24.534	644	388	24	2281	533	322	928	4.49e-29	129	3121	putative DNA mismatch repair protein Muts-like protein	Cotonvirus japonicus
TRINITY_DN278_c0_g1_i13	YP_009325865.1	37.888	644	326	15	1756	3687	284	853	8.6e-112	382	9568	ATPase	Only Syngen Nebraska virus 5
TRINITY_DN278_c0_g1_i14	YP_009325865.1	37.888	644	326	15	1756	3687	284	853	1.37e-112	384	5966	ATPase	Only Syngen Nebraska virus 5
TRINITY_DN278_c0_g1_i15	YP_009325865.1	37.888	644	326	15	1720	3651	284	853	3.73e-112	383	6789	ATPase	Only Syngen Nebraska virus 5
TRINITY_DN278_c0_g1_i16	YP_009325865.1	37.888	644	326	15	1696	3627	284	853	3.25e-115	384	3825	ATPase	Only Syngen Nebraska virus 5
TRINITY_DN278_c0_g1_i17	YP_009325865.1	37.888	644	326	15	1720	3651	284	853	5.05e-112	383	8297	ATPase	Only Syngen Nebraska virus 5
TRINITY_DN278_c0_g1_i1	YP_009325865.1	37.888	644	326	15	1720	3651	284	853	6.09e-112	383	9532	ATPase	Only Syngen Nebraska virus 5
TRINITY_DN278_c0_g1_i24	YP_009325865.1	37.888	644	326	15	1720	3651	284	853	4.26e-113	384	5147	ATPase	Only Syngen Nebraska virus 5
TRINITY_DN278_c0_g1_i25	YP_009325865.1	37.888	644	326	15	1720	3651	284	853	6.09e-112	383	9529	ATPase	Only Syngen Nebraska virus 5
TRINITY_DN278_c0_g1_i5	YP_009325865.1	37.888	644	326	15	1756	3687	284	853	8.61e-112	382	9571	ATPase	Only Syngen Nebraska virus 5
TRINITY_DN278_c0_g1_i7	YP_009325865.1	37.888	644	326	15	1702	3633	284	853	1.42e-112	384	5912	ATPase	Only Syngen Nebraska virus 5
TRINITY_DN78706_c0_g1_i5	YP_009666308.1	26.553	644	390	15	4196	2346	400	987	1.93e-55	214	4201	Reverse Transcriptase, partial	Cladosporium fulvum T-1 virus
TRINITY_DN2128_c0_g1_i1	YP_010841540.1	40.031	642	313	11	2518	4365	363	958	4.7e-49	197	6127	collagen-like protein 7	Cotonvirus japonicus
TRINITY_DN23336_c0_g2_i1	YP_004061438.1	63.707	642	216	6	136	2055	4	630	0	778	2058	hypothetical protein BpV1_008c	Bathycoccus sp. RCC1105 virus BpV1
TRINITY_DN23336_c0_g2_i2	YP_004061438.1	63.707	642	216	6	136	2055	4	630	0	778	2188	hypothetical protein BpV1_008c	Bathycoccus sp. RCC1105 virus BpV1
TRINITY_DN23336_c0_g2_i3	YP_004061438.1	63.707	642	216	6	136	2055	4	630	0	778	2286	hypothetical protein BpV1_008c	Bathycoccus sp. RCC1105 virus BpV1
TRINITY_DN1625_c0_g1_i10	YP_009507248.1	28.705	641	381	16	3473	5197	317	947	5.59e-104	271	6792	ORF B	Trichoplusia ni TED virus
TRINITY_DN1625_c0_g1_i15	YP_009507248.1	28.705	641	381	16	3399	5123	317	947	5.58e-104	271	6718	ORF B	Trichoplusia ni TED virus
TRINITY_DN1625_c0_g1_i18	YP_009507248.1	28.705	641	381	16	3400	5124	317	947	5.58e-104	271	6719	ORF B	Trichoplusia ni TED virus
TRINITY_DN1625_c0_g1_i22	YP_009507248.1	28.705	641	381	16	3544	5268	317	947	5.65e-104	271	6863	ORF B	Trichoplusia ni TED virus
TRINITY_DN1625_c0_g1_i31	YP_009507248.1	28.705	641	381	16	3400	5124	317	947	5.58e-104	271	6719	ORF B	Trichoplusia ni TED virus
TRINITY_DN1625_c0_g1_i35	YP_009507248.1	28.705	641	381	16	3473	5197	317	947	6.29e-104	271	7600	ORF B	Trichoplusia ni TED virus
TRINITY_DN1625_c0_g1_i44	YP_009507248.1	28.705	641	381	16	3879	5603	317	947	5.94e-104	271	7198	ORF B	Trichoplusia ni TED virus
TRINITY_DN1625_c0_g1_i5	YP_009507248.1	28.705	641	381	16	3473	5197	317	947	6.28e-104	271	7586	ORF B	Trichoplusia ni TED virus
TRINITY_DN18738_c0_g1_i3	YP_010781167.1	55.538	641	272	5	380	2272	27	664	0	719	2425	threonyl-tRNA synthetase	Tupanvirus deep ocean
TRINITY_DN6092_c0_g1_i1	YP_010780309.1	24.181	641	403	20	150	2015	1	577	5.95e-38	159	4059	NcpA	Tupanvirus deep ocean
TRINITY_DN6092_c0_g1_i2	YP_010780309.1	24.181	641	403	20	150	2015	1	577	5.86e-38	159	4062	NcpA	Tupanvirus deep ocean
TRINITY_DN12179_c0_g1_i15	YP_010796961.1	47.5	640	311	10	2307	436	457	1087	0	568	3204	PolB	Mayetiola barley midge adintovirus
TRINITY_DN1649_c0_g1_i5	YP_010804160.1	40.781	640	346	13	396	2291	28	642	5.75e-155	469	2399	long-chain fatty acid CoA synthetase	Fadolivirus algeromassiliense
TRINITY_DN1905_c0_g1_i20	YP_003084228.1	24.844	640	354	31	1424	3052	94	703	0.055	41.6	3887	hypothetical protein PSS2_gp084	Cyanophage PSS2
TRINITY_DN258018_c0_g1_i1	YP_010804160.1	27.23	639	400	21	2043	244	30	642	4.64e-47	181	2367	long-chain fatty acid CoA synthetase	Fadolivirus algeromassiliense
TRINITY_DN12179_c0_g1_i17	YP_010796961.1	47.492	638	314	10	1928	57	457	1087	0	563	2326	PolB	Mayetiola barley midge adintovirus
TRINITY_DN2128_c0_g1_i1	YP_010841540.1	39.812	638	322	10	2515	4365	410	1006	1.05e-47	192	6127	collagen-like protein 7	Cotonvirus japonicus
TRINITY_DN240_c1_g1_i14	YP_009666308.1	28.213	638	414	13	4280	2409	429	1036	1.27e-72	268	4286	Reverse Transcriptase, partial	Cladosporium fulvum T-1 virus
TRINITY_DN19991_c1_g1_i1	YP_009666308.1	27.473	637	402	14	3955	2210	106	737	6.54e-67	251	5773	Reverse Transcriptase, partial	Cladosporium fulvum T-1 virus
TRINITY_DN19991_c1_g1_i2	YP_009666308.1	27.63	637	401	14	3955	2210	106	737	9.12e-68	253	4537	Reverse Transcriptase, partial	Cladosporium fulvum T-1 virus
TRINITY_DN19991_c1_g1_i3	YP_009666308.1	27.473	637	402	14	3955	2210	106	737	6.53e-67	251	5772	Reverse Transcriptase, partial	Cladosporium fulvum T-1 virus
TRINITY_DN75113_c0_g1_i1	YP_919062.1	28.728	637	408	19	601	2436	40	655	1.08e-61	225	2628	DNA helicase	Halorubrum virus BJ1
TRINITY_DN75113_c0_g1_i2	YP_919062.1	28.728	637	408	19	601	2436	40	655	1.29e-61	225	2678	DNA helicase	Halorubrum virus BJ1
TRINITY_DN1905_c0_g1_i62	YP_003084228.1	24.371	636	304	28	8502	10169	167	705	0.000485	51.6	32097	hypothetical protein PSS2_gp084	Cyanophage PSS2
TRINITY_DN1905_c0_g1_i73	YP_003084228.1	24.371	636	304	28	8502	10169	167	705	0.000686	51.2	32189	hypothetical protein PSS2_gp084	Cyanophage PSS2
TRINITY_DN2327_c0_g1_i11	YP_010804160.1	25.314	636	412	19	270	2072	34	641	1.41e-45	177	2487	long-chain fatty acid CoA synthetase	Fadolivirus algeromassiliense
TRINITY_DN2327_c0_g1_i6	YP_010804160.1	25.314	636	412	19	285	2087	34	641	1.79e-45	177	2502	long-chain fatty acid CoA synthetase	Fadolivirus algeromassiliense
TRINITY_DN15067_c0_g1_i13	YP_009666308.1	27.874	635	391	16	1639	3471	354	945	1.5e-61	234	5424	Reverse Transcriptase, partial	Cladosporium fulvum T-1 virus
TRINITY_DN15067_c0_g1_i14	YP_009666308.1	27.874	635	391	16	1639	3471	354	945	1.21e-61	234	5436	Reverse Transcriptase, partial	Cladosporium fulvum T-1 virus
TRINITY_DN15067_c0_g1_i5	YP_009666308.1	27.874	635	391	16	1639	3471	354	945	9.49e-62	234	4026	Reverse Transcriptase, partial	Cladosporium fulvum T-1 virus
TRINITY_DN1905_c0_g1_i44	YP_003084228.1	24.567	635	304	28	8502	10169	167	705	0.002	50.1	33975	hypothetical protein PSS2_gp084	Cyanophage PSS2
TRINITY_DN1905_c0_g1_i77	YP_003084228.1	24.567	635	304	28	8814	10481	167	705	0.001	50.4	34308	hypothetical protein PSS2_gp084	Cyanophage PSS2
TRINITY_DN1905_c0_g1_i8	YP_003084228.1	24.567	635	304	28	8489	10156	167	705	0.002	50.1	33902	hypothetical protein PSS2_gp084	Cyanophage PSS2
TRINITY_DN2128_c0_g1_i1	YP_010841540.1	32.019	634	287	19	2518	4368	117	623	2.77e-24	115	6127	collagen-like protein 7	Cotonvirus japonicus
TRINITY_DN185594_c0_g1_i1	YP_004061438.1	65.561	633	204	5	173	2047	4	630	0	807	2101	hypothetical protein BpV1_008c	Bathycoccus sp. RCC1105 virus BpV1
TRINITY_DN3361_c0_g2_i1	YP_919062.1	28.278	633	395	20	2299	455	21	612	5.08e-54	204	2934	DNA helicase	Halorubrum virus BJ1
TRINITY_DN3361_c0_g2_i2	YP_919062.1	28.278	633	395	20	2299	455	21	612	5.26e-54	204	2950	DNA helicase	Halorubrum virus BJ1
TRINITY_DN3361_c0_g2_i4	YP_919062.1	28.278	633	395	20	2299	455	21	612	5.03e-54	204	2928	DNA helicase	Halorubrum virus BJ1
TRINITY_DN93788_c0_g1_i1	YP_919062.1	27.488	633	379	20	283	2082	25	610	1.54e-53	202	2689	DNA helicase	Halorubrum virus BJ1
TRINITY_DN3189_c0_g1_i12	YP_004061438.1	65.506	632	199	5	333	2186	4	630	0	816	2841	hypothetical protein BpV1_008c	Bathycoccus sp. RCC1105 virus BpV1
TRINITY_DN3189_c0_g1_i13	YP_004061438.1	65.506	632	199	5	333	2186	4	630	0	816	4397	hypothetical protein BpV1_008c	Bathycoccus sp. RCC1105 virus BpV1
TRINITY_DN3189_c0_g1_i14	YP_004061438.1	65.506	632	199	5	333	2186	4	630	0	816	4505	hypothetical protein BpV1_008c	Bathycoccus sp. RCC1105 virus BpV1
TRINITY_DN3189_c0_g1_i1	YP_004061438.1	65.506	632	199	5	333	2186	4	630	0	816	4517	hypothetical protein BpV1_008c	Bathycoccus sp. RCC1105 virus BpV1
TRINITY_DN3189_c0_g1_i8	YP_004061438.1	65.506	632	199	5	333	2186	4	630	0	816	4402	hypothetical protein BpV1_008c	Bathycoccus sp. RCC1105 virus BpV1
TRINITY_DN717_c0_g3_i5	YP_004061438.1	65.981	632	208	4	202	2091	4	630	0	805	2286	hypothetical protein BpV1_008c	Bathycoccus sp. RCC1105 virus BpV1
TRINITY_DN15995_c0_g1_i2	NP_955246.1	28.526	631	346	21	4225	2510	164	748	1.16e-34	147	4564	CNPV223 ankyrin repeat protein	Canarypox virus
TRINITY_DN15995_c0_g1_i4	NP_955246.1	28.526	631	346	21	4294	2579	164	748	1.19e-34	147	4633	CNPV223 ankyrin repeat protein	Canarypox virus
TRINITY_DN33138_c0_g1_i10	YP_919062.1	27.46	630	408	15	1901	90	40	646	3.97e-65	231	2075	DNA helicase	Halorubrum virus BJ1
TRINITY_DN33138_c0_g1_i4	YP_919062.1	27.778	630	406	16	1838	27	40	646	4.31e-64	232	2706	DNA helicase	Halorubrum virus BJ1
TRINITY_DN3506_c1_g1_i9	YP_009666308.1	31.111	630	389	16	2980	1163	400	1008	1.42e-78	275	3967	Reverse Transcriptase, partial	Cladosporium fulvum T-1 virus
TRINITY_DN1217_c0_g1_i1	YP_010804160.1	23.211	629	398	24	2681	927	54	641	9.47e-18	92	3193	long-chain fatty acid CoA synthetase	Fadolivirus algeromassiliense
TRINITY_DN1217_c0_g1_i3	YP_010804160.1	23.211	629	398	24	2397	643	54	641	7.53e-18	92	2765	long-chain fatty acid CoA synthetase	Fadolivirus algeromassiliense
TRINITY_DN1217_c0_g1_i4	YP_010804160.1	23.211	629	398	24	2673	919	54	641	8.79e-18	92	3041	long-chain fatty acid CoA synthetase	Fadolivirus algeromassiliense
TRINITY_DN1217_c0_g1_i5	YP_010804160.1	23.211	629	398	24	2676	922	54	641	8.8e-18	92	3044	long-chain fatty acid CoA synthetase	Fadolivirus algeromassiliense
TRINITY_DN1217_c0_g1_i6	YP_010804160.1	23.211	629	398	24	2681	927	54	641	1.03e-17	92	3369	long-chain fatty acid CoA synthetase	Fadolivirus algeromassiliense
TRINITY_DN2723_c0_g1_i15	YP_010803290.1	29.936	628	356	15	3759	1999	1	585	3.28e-57	212	3922	5'-3' exoribonuclease	Fadolivirus algeromassiliense
TRINITY_DN2723_c0_g1_i1	YP_010803290.1	29.936	628	356	15	3759	1999	1	585	3.16e-57	213	3922	5'-3' exoribonuclease	Fadolivirus algeromassiliense
TRINITY_DN7893_c0_g2_i1	YP_009325872.1	22.967	627	329	18	1289	3055	111	621	1.32e-23	111	3786	Ser/Thr protein phosphatase 6 regulatory ankyrin repeat subunit B like	Only Syngen Nebraska virus 5
TRINITY_DN7893_c0_g2_i9	YP_009325872.1	22.967	627	329	18	1289	3055	111	621	1.32e-23	111	3786	Ser/Thr protein phosphatase 6 regulatory ankyrin repeat subunit B like	Only Syngen Nebraska virus 5
TRINITY_DN4358_c0_g1_i1	NP_955246.1	28.594	626	354	20	2996	1317	140	738	4.48e-41	167	3874	CNPV223 ankyrin repeat protein	Canarypox virus
TRINITY_DN1905_c0_g1_i44	YP_003084228.1	26.923	624	319	33	8520	10160	513	1076	1.96e-07	63.2	33975	hypothetical protein PSS2_gp084	Cyanophage PSS2
TRINITY_DN4319_c0_g1_i4	YP_010804160.1	46.228	623	322	9	577	2427	28	643	1.07e-177	547	4431	long-chain fatty acid CoA synthetase	Fadolivirus algeromassiliense
TRINITY_DN4319_c0_g1_i7	YP_010804160.1	46.228	623	322	9	577	2427	28	643	0	547	2617	long-chain fatty acid CoA synthetase	Fadolivirus algeromassiliense
TRINITY_DN6649_c0_g1_i11	YP_010804160.1	24.88	623	383	25	3029	1287	62	641	1.21e-28	126	3672	long-chain fatty acid CoA synthetase	Fadolivirus algeromassiliense
TRINITY_DN6649_c0_g1_i2	YP_010804160.1	24.88	623	383	25	3046	1304	62	641	1.22e-28	126	3689	long-chain fatty acid CoA synthetase	Fadolivirus algeromassiliense
TRINITY_DN937_c0_g1_i2	YP_010803136.1	26.485	623	379	21	613	2280	49	659	9.67e-45	176	2534	HrpA-like RNA helicase	Fadolivirus algeromassiliense
TRINITY_DN937_c0_g1_i7	YP_010803136.1	26.485	623	379	21	613	2280	49	659	1.06e-44	176	2624	HrpA-like RNA helicase	Fadolivirus algeromassiliense
TRINITY_DN10591_c0_g1_i17	YP_009666308.1	28.778	622	391	10	26	1864	457	1035	7.17e-67	249	3701	Reverse Transcriptase, partial	Cladosporium fulvum T-1 virus
TRINITY_DN4761_c0_g1_i2	YP_010772338.1	28.617	622	379	17	1973	144	141	709	1.77e-60	223	2771	hypothetical protein QIT38_gp43	Methanocaldococcus fervens tailed virus 1
TRINITY_DN4872_c0_g1_i2	YP_009336553.1	29.421	622	389	14	6393	4618	80	681	2.3e-63	244	6417	RdRp	Hubei virga-like virus 9
TRINITY_DN4872_c0_g1_i3	YP_009336553.1	29.421	622	389	14	6305	4530	80	681	2.23e-63	244	6329	RdRp	Hubei virga-like virus 9
TRINITY_DN11001_c0_g1_i10	YP_010780181.1	28.986	621	376	16	3094	1259	5	569	2.5e-67	247	3504	hypothetical protein QJ856_gp1184	Tupanvirus deep ocean
TRINITY_DN11001_c0_g1_i1	YP_010780181.1	28.986	621	376	16	3095	1260	5	569	2.5e-67	247	3505	hypothetical protein QJ856_gp1184	Tupanvirus deep ocean
TRINITY_DN84560_c0_g1_i1	YP_009173627.1	61.836	621	224	7	2475	625	3	614	0	728	2906	Hsp70 protein	Chrysochromulina ericina virus
TRINITY_DN19866_c0_g1_i1	YP_010841540.1	35.968	620	277	9	1046	2824	688	1214	1.81e-29	132	4753	collagen-like protein 7	Cotonvirus japonicus
TRINITY_DN3563_c0_g1_i2	YP_009329403.1	27.625	619	398	17	199	2004	5	590	3.51e-63	224	2202	ABC transporter, partial	Cedratvirus A11
TRINITY_DN1905_c0_g1_i77	YP_003084228.1	23.948	618	279	28	8877	10484	768	1276	1.3	40.4	34308	hypothetical protein PSS2_gp084	Cyanophage PSS2
TRINITY_DN2658_c0_g1_i10	YP_010780181.1	32.039	618	334	23	270	2045	2	559	7.48e-73	261	2931	hypothetical protein QJ856_gp1184	Tupanvirus deep ocean
TRINITY_DN2658_c0_g1_i8	YP_010780181.1	32.039	618	334	23	270	2045	2	559	7.48e-73	261	2931	hypothetical protein QJ856_gp1184	Tupanvirus deep ocean
TRINITY_DN3374_c0_g1_i1	YP_009173627.1	63.107	618	219	6	2413	572	2	614	0	732	2665	Hsp70 protein	Chrysochromulina ericina virus
TRINITY_DN11244_c0_g1_i10	YP_010778125.1	28.525	617	375	20	477	2216	35	622	2e-46	180	2531	putative ATP-dependent RNA helicase	Bodo saltans virus
TRINITY_DN11244_c0_g1_i12	YP_010778125.1	28.363	617	376	20	477	2216	35	622	3.37e-47	182	2370	putative ATP-dependent RNA helicase	Bodo saltans virus
TRINITY_DN11244_c0_g1_i4	YP_010778125.1	28.525	617	375	20	477	2216	35	622	3.55e-46	180	2856	putative ATP-dependent RNA helicase	Bodo saltans virus
TRINITY_DN11244_c0_g1_i9	YP_010778125.1	28.363	617	376	20	477	2216	35	622	5.62e-46	179	2856	putative ATP-dependent RNA helicase	Bodo saltans virus
TRINITY_DN4358_c0_g1_i1	NP_955246.1	27.922	616	374	18	3476	1746	164	748	2.54e-37	155	3874	CNPV223 ankyrin repeat protein	Canarypox virus
TRINITY_DN7839_c0_g1_i11	YP_009507248.1	30.357	616	377	16	140	1891	56	651	4.55e-72	259	2475	ORF B	Trichoplusia ni TED virus
TRINITY_DN7839_c0_g1_i1	YP_009507248.1	30.357	616	377	16	140	1891	56	651	7.19e-71	259	3140	ORF B	Trichoplusia ni TED virus
TRINITY_DN7839_c0_g1_i2	YP_009507248.1	30.357	616	377	16	140	1891	56	651	9.41e-71	259	3220	ORF B	Trichoplusia ni TED virus
TRINITY_DN9016_c0_g1_i5	YP_010803204.1	25.487	616	368	19	1903	269	324	919	1.6e-33	143	3194	DNA mismatch repair protein mutS/MSH	Fadolivirus algeromassiliense
TRINITY_DN9016_c0_g1_i6	YP_010803204.1	25.487	616	368	19	1903	269	324	919	1.82e-33	143	3370	DNA mismatch repair protein mutS/MSH	Fadolivirus algeromassiliense
TRINITY_DN21641_c0_g1_i2	YP_010780181.1	30.732	615	365	17	2550	733	5	567	2.53e-74	267	3491	hypothetical protein QJ856_gp1184	Tupanvirus deep ocean
TRINITY_DN21641_c0_g1_i3	YP_010780181.1	30.732	615	365	17	2550	733	5	567	2.87e-74	267	3518	hypothetical protein QJ856_gp1184	Tupanvirus deep ocean
TRINITY_DN5798_c0_g1_i2	YP_009666308.1	29.593	615	383	17	3764	2001	428	1019	7.06e-80	257	7680	Reverse Transcriptase, partial	Cladosporium fulvum T-1 virus
TRINITY_DN5798_c0_g1_i37	YP_009666308.1	29.593	615	383	17	3330	1567	428	1019	6.16e-80	257	6740	Reverse Transcriptase, partial	Cladosporium fulvum T-1 virus
TRINITY_DN5798_c0_g1_i4	YP_009666308.1	29.593	615	383	17	3185	1422	428	1019	5.77e-80	257	6287	Reverse Transcriptase, partial	Cladosporium fulvum T-1 virus
TRINITY_DN5798_c0_g1_i7	YP_009666308.1	29.593	615	383	17	3330	1567	428	1019	5.92e-80	257	6432	Reverse Transcriptase, partial	Cladosporium fulvum T-1 virus
TRINITY_DN75157_c0_g1_i1	YP_009173627.1	48.618	615	296	10	1912	110	2	610	4.3e-166	497	2217	Hsp70 protein	Chrysochromulina ericina virus
TRINITY_DN2235_c0_g1_i15	YP_009173627.1	65.961	614	205	3	191	2023	2	614	0	775	2822	Hsp70 protein	Chrysochromulina ericina virus
TRINITY_DN2235_c0_g1_i7	YP_009173627.1	65.961	614	205	3	191	2023	2	614	0	776	2315	Hsp70 protein	Chrysochromulina ericina virus
TRINITY_DN2235_c0_g1_i8	YP_009173627.1	65.798	614	206	3	191	2023	2	614	0	774	2202	Hsp70 protein	Chrysochromulina ericina virus
TRINITY_DN37485_c0_g1_i1	YP_009666308.1	28.013	614	412	10	3538	5352	437	1029	6.31e-84	271	5786	Reverse Transcriptase, partial	Cladosporium fulvum T-1 virus
TRINITY_DN1318_c0_g1_i1	YP_010780181.1	29.364	613	372	15	173	1996	1	557	6.96e-67	244	2945	hypothetical protein QJ856_gp1184	Tupanvirus deep ocean
TRINITY_DN27798_c2_g2_i1	YP_009173627.1	70.636	613	179	1	100	1935	2	614	0	848	2381	Hsp70 protein	Chrysochromulina ericina virus
TRINITY_DN35982_c0_g1_i6	YP_010796961.1	42.157	612	322	7	92	1882	442	1036	1.49e-160	494	1886	PolB	Mayetiola barley midge adintovirus
TRINITY_DN26537_c0_g1_i2	YP_009173627.1	65.466	611	207	3	2172	349	5	614	0	766	2353	Hsp70 protein	Chrysochromulina ericina virus
TRINITY_DN26537_c0_g1_i7	YP_009173627.1	65.466	611	207	3	2172	349	5	614	0	766	2234	Hsp70 protein	Chrysochromulina ericina virus
TRINITY_DN26537_c0_g1_i8	YP_009173627.1	65.466	611	207	3	2172	349	5	614	0	766	2358	Hsp70 protein	Chrysochromulina ericina virus
TRINITY_DN1318_c0_g1_i2	YP_010780181.1	29.508	610	369	15	226	2040	4	557	9.72e-67	244	2989	hypothetical protein QJ856_gp1184	Tupanvirus deep ocean
TRINITY_DN16298_c0_g1_i12	YP_009001225.1	28.361	610	361	17	139	1896	73	630	4.07e-47	183	3902	ABC transporter	Pithovirus sibericum
TRINITY_DN16298_c0_g1_i15	YP_009001225.1	28.361	610	361	17	163	1920	73	630	4.39e-47	183	3927	ABC transporter	Pithovirus sibericum
TRINITY_DN16298_c0_g1_i18	YP_009001225.1	28.361	610	361	17	163	1920	73	630	4.39e-47	183	3926	ABC transporter	Pithovirus sibericum
TRINITY_DN16298_c0_g1_i23	YP_009001225.1	28.361	610	361	17	139	1896	73	630	1.32e-48	183	1939	ABC transporter	Pithovirus sibericum
TRINITY_DN16298_c0_g1_i7	YP_009001225.1	28.361	610	361	17	163	1920	73	630	1.41e-48	183	1940	ABC transporter	Pithovirus sibericum
TRINITY_DN19594_c1_g1_i12	NP_054071.1	32.131	610	263	16	2072	297	30	506	1.3e-72	254	3830	global transactivator-like protein	Autographa californica nucleopolyhedrovirus
TRINITY_DN19594_c1_g1_i1	NP_054071.1	32.131	610	263	16	2072	297	30	506	1.3e-72	254	3830	global transactivator-like protein	Autographa californica nucleopolyhedrovirus
TRINITY_DN21051_c5_g1_i1	YP_009666308.1	27.869	610	389	14	2	1792	439	1010	3.7e-55	206	1998	Reverse Transcriptase, partial	Cladosporium fulvum T-1 virus
TRINITY_DN2235_c0_g1_i12	YP_009173627.1	66.23	610	202	3	160	1980	6	614	0	774	2779	Hsp70 protein	Chrysochromulina ericina virus
TRINITY_DN2235_c0_g1_i4	YP_009173627.1	66.23	610	202	3	160	1980	6	614	0	775	2159	Hsp70 protein	Chrysochromulina ericina virus
TRINITY_DN2235_c0_g1_i6	YP_009173627.1	66.23	610	202	3	160	1980	6	614	0	774	2790	Hsp70 protein	Chrysochromulina ericina virus
TRINITY_DN256321_c0_g1_i1	YP_007354542.1	31.967	610	366	16	2107	374	28	620	2.39e-79	271	2299	HrpA-like helicase	Acanthamoeba polyphaga moumouvirus
TRINITY_DN3136_c1_g1_i7	YP_010796957.1	38.197	610	340	12	1764	10	542	1139	5.28e-130	417	1957	PolB	Terrapene box turtle adintovirus
TRINITY_DN44992_c0_g1_i1	YP_009046281.1	26.885	610	360	23	3205	1460	7	558	1.53e-42	167	3389	DNA ligase	Pigeonpox virus
TRINITY_DN44992_c0_g1_i4	YP_009046281.1	26.885	610	360	23	3205	1460	7	558	1.55e-42	167	3416	DNA ligase	Pigeonpox virus
TRINITY_DN5296_c0_g1_i2	YP_009173627.1	50.82	610	268	13	319	2073	6	608	0	552	2629	Hsp70 protein	Chrysochromulina ericina virus
TRINITY_DN8019_c0_g1_i1	YP_006908759.1	46.885	610	302	4	1877	54	15	604	2.33e-172	511	2237	putative ATP-dependent DNA ligase	Abalone herpesvirus Victoria/AUS/2009
TRINITY_DN10235_c0_g1_i7	YP_009507248.1	27.094	609	346	15	77	1621	344	948	7.33e-49	194	4720	ORF B	Trichoplusia ni TED virus
TRINITY_DN11391_c0_g1_i13	YP_010781422.1	26.929	609	310	19	448	1944	102	685	1.3e-31	134	2176	glucose-methanol-choline oxidoreductase	Tupanvirus soda lake
TRINITY_DN21641_c1_g2_i1	YP_010781461.1	27.75	609	378	20	2786	990	4	560	4.19e-51	197	2969	aminopeptidase M1-like	Tupanvirus soda lake
TRINITY_DN22612_c0_g1_i6	YP_010778125.1	27.422	609	364	16	1415	3172	25	578	2.22e-61	227	4038	putative ATP-dependent RNA helicase	Bodo saltans virus
TRINITY_DN2422_c0_g1_i5	YP_009173627.1	69.622	609	184	1	165	1988	6	614	0	825	2409	Hsp70 protein	Chrysochromulina ericina virus
TRINITY_DN2422_c0_g1_i6	YP_009173627.1	69.622	609	184	1	165	1988	6	614	0	825	2424	Hsp70 protein	Chrysochromulina ericina virus
TRINITY_DN2769_c0_g1_i1	YP_010803544.1	42.693	609	322	8	548	2323	1	599	1.55e-158	480	2695	RNAse l inhibitor RLI1	Fadolivirus algeromassiliense
TRINITY_DN2998_c0_g1_i2	YP_009173627.1	70.443	609	179	1	2461	638	6	614	0	837	2707	Hsp70 protein	Chrysochromulina ericina virus
TRINITY_DN2998_c0_g1_i3	YP_009173627.1	70.443	609	179	1	2461	638	6	614	0	837	2888	Hsp70 protein	Chrysochromulina ericina virus
TRINITY_DN11872_c0_g1_i1	YP_010803544.1	42.175	607	323	10	2256	490	3	599	4.96e-155	467	2301	RNAse l inhibitor RLI1	Fadolivirus algeromassiliense
TRINITY_DN11872_c0_g1_i2	YP_010803544.1	42.175	607	324	9	2259	490	3	599	1.32e-155	470	2496	RNAse l inhibitor RLI1	Fadolivirus algeromassiliense
TRINITY_DN11872_c0_g1_i4	YP_010803544.1	42.175	607	324	9	2259	490	3	599	1.44e-155	470	2505	RNAse l inhibitor RLI1	Fadolivirus algeromassiliense
TRINITY_DN11872_c0_g1_i5	YP_010803544.1	42.175	607	324	9	2259	490	3	599	7.59e-156	470	2440	RNAse l inhibitor RLI1	Fadolivirus algeromassiliense
TRINITY_DN14687_c0_g1_i7	YP_010783281.1	22.735	607	381	18	1841	138	218	775	4.41e-23	110	4525	DNA mismatch repair ATPase MutS subfamily 7	Tetraselmis virus 1
TRINITY_DN2658_c0_g1_i11	YP_010780181.1	31.466	607	352	20	308	2083	2	559	2.25e-71	257	2969	hypothetical protein QJ856_gp1184	Tupanvirus deep ocean
TRINITY_DN27017_c0_g1_i3	YP_010780508.1	23.558	607	369	24	2441	843	351	936	3.07e-16	87.8	3258	putative DNA mismatch repair protein muts-like protein	Tupanvirus deep ocean
TRINITY_DN27017_c0_g1_i4	YP_010780508.1	23.558	607	369	24	1824	226	351	936	1.56e-16	88.6	2721	putative DNA mismatch repair protein muts-like protein	Tupanvirus deep ocean
TRINITY_DN27017_c0_g1_i7	YP_010780508.1	23.558	607	369	24	2441	843	351	936	2.16e-16	88.6	3338	putative DNA mismatch repair protein muts-like protein	Tupanvirus deep ocean
TRINITY_DN294914_c0_g1_i1	YP_010781167.1	48.105	607	301	5	124	1911	27	630	0	563	1925	threonyl-tRNA synthetase	Tupanvirus deep ocean
TRINITY_DN6092_c0_g1_i1	YP_010780309.1	27.183	607	377	17	198	1958	1022	1583	1.4e-41	171	4059	NcpA	Tupanvirus deep ocean
TRINITY_DN6092_c0_g1_i2	YP_010780309.1	27.183	607	377	17	198	1958	1022	1583	1.18e-41	171	4062	NcpA	Tupanvirus deep ocean
TRINITY_DN717_c0_g1_i12	YP_004061438.1	67.875	607	188	4	202	2016	4	605	0	797	2484	hypothetical protein BpV1_008c	Bathycoccus sp. RCC1105 virus BpV1
TRINITY_DN717_c0_g1_i14	YP_004061438.1	67.875	607	188	4	202	2016	4	605	0	797	2520	hypothetical protein BpV1_008c	Bathycoccus sp. RCC1105 virus BpV1
TRINITY_DN717_c0_g1_i17	YP_004061438.1	67.875	607	188	4	143	1957	4	605	0	797	2470	hypothetical protein BpV1_008c	Bathycoccus sp. RCC1105 virus BpV1
TRINITY_DN717_c0_g1_i19	YP_004061438.1	67.875	607	188	4	143	1957	4	605	0	797	2488	hypothetical protein BpV1_008c	Bathycoccus sp. RCC1105 virus BpV1
TRINITY_DN717_c0_g1_i4	YP_004061438.1	67.875	607	188	4	143	1957	4	605	0	797	4345	hypothetical protein BpV1_008c	Bathycoccus sp. RCC1105 virus BpV1
TRINITY_DN717_c0_g1_i6	YP_004061438.1	67.875	607	188	4	202	2016	4	605	0	797	2541	hypothetical protein BpV1_008c	Bathycoccus sp. RCC1105 virus BpV1
TRINITY_DN717_c0_g1_i7	YP_004061438.1	67.875	607	188	4	143	1957	4	605	0	797	2491	hypothetical protein BpV1_008c	Bathycoccus sp. RCC1105 virus BpV1
TRINITY_DN717_c0_g1_i13	YP_004061438.1	67.822	606	188	4	2205	394	5	605	0	795	2205	hypothetical protein BpV1_008c	Bathycoccus sp. RCC1105 virus BpV1
TRINITY_DN717_c0_g1_i15	YP_004061438.1	67.822	606	188	4	2307	496	5	605	0	795	2307	hypothetical protein BpV1_008c	Bathycoccus sp. RCC1105 virus BpV1
TRINITY_DN717_c0_g1_i4	YP_004061438.1	67.822	606	188	4	4345	2534	5	605	0	795	4345	hypothetical protein BpV1_008c	Bathycoccus sp. RCC1105 virus BpV1
TRINITY_DN717_c0_g1_i9	YP_004061438.1	67.822	606	188	4	2187	376	5	605	0	795	2187	hypothetical protein BpV1_008c	Bathycoccus sp. RCC1105 virus BpV1
TRINITY_DN28637_c0_g1_i1	YP_010780181.1	31.405	605	363	18	2694	904	3	563	5.4e-76	270	2968	hypothetical protein QJ856_gp1184	Tupanvirus deep ocean
TRINITY_DN5227_c0_g1_i7	YP_010778819.1	26.116	605	364	16	1166	2860	36	597	4.39e-41	164	2897	dynamin-like protein	Bodo saltans virus
TRINITY_DN5227_c0_g1_i8	YP_010778819.1	26.281	605	363	16	669	2363	36	597	2.78e-42	167	2400	dynamin-like protein	Bodo saltans virus
TRINITY_DN1316_c0_g1_i1	YP_003986692.1	33.278	604	249	15	1331	2920	42	565	1.63e-23	113	6618	collagen-like protein 2	Acanthamoeba polyphaga mimivirus
TRINITY_DN1316_c0_g1_i3	YP_003986692.1	33.278	604	249	15	1330	2919	42	565	1.63e-23	113	6617	collagen-like protein 2	Acanthamoeba polyphaga mimivirus
TRINITY_DN115454_c0_g1_i1	YP_004061438.1	48.093	603	285	11	552	2321	6	593	3.47e-166	509	3576	hypothetical protein BpV1_008c	Bathycoccus sp. RCC1105 virus BpV1
TRINITY_DN115454_c0_g2_i1	YP_004061438.1	48.093	603	285	11	3025	1256	6	593	3.47e-166	509	3575	hypothetical protein BpV1_008c	Bathycoccus sp. RCC1105 virus BpV1
TRINITY_DN1905_c0_g1_i77	YP_003084228.1	25.373	603	326	24	8466	10109	544	1077	4.42e-09	68.6	34308	hypothetical protein PSS2_gp084	Cyanophage PSS2
TRINITY_DN4921_c0_g1_i14	YP_009507248.1	29.187	603	386	13	1122	2876	70	649	7.12e-61	230	3396	ORF B	Trichoplusia ni TED virus
TRINITY_DN4921_c0_g1_i1	YP_009507248.1	29.022	603	387	13	1122	2876	70	649	5.16e-58	223	4579	ORF B	Trichoplusia ni TED virus
TRINITY_DN2658_c0_g1_i1	YP_010780181.1	30.897	602	362	18	238	2013	2	559	1.23e-71	257	2899	hypothetical protein QJ856_gp1184	Tupanvirus deep ocean
TRINITY_DN5775_c1_g1_i15	YP_009329403.1	27.575	602	385	17	558	2297	12	584	1.22e-44	173	2577	ABC transporter, partial	Cedratvirus A11
TRINITY_DN5775_c1_g1_i19	YP_009329403.1	27.575	602	385	17	558	2297	12	584	1.6e-44	173	2751	ABC transporter, partial	Cedratvirus A11
TRINITY_DN365_c0_g1_i10	YP_003084228.1	27.621	601	288	25	576	2141	507	1039	1.33e-17	93.2	4197	hypothetical protein PSS2_gp084	Cyanophage PSS2
TRINITY_DN2128_c0_g1_i1	YP_010841540.1	37.833	600	297	9	2518	4296	684	1214	1.96e-38	162	6127	collagen-like protein 7	Cotonvirus japonicus
TRINITY_DN2581_c0_g1_i1	YP_010803112.1	21.833	600	392	20	1851	217	86	663	1.42e-38	157	2440	peptidase M3A/M3B	Fadolivirus algeromassiliense
TRINITY_DN2581_c0_g1_i2	YP_010803112.1	21.833	600	392	20	1851	217	86	663	1.42e-38	157	2440	peptidase M3A/M3B	Fadolivirus algeromassiliense
TRINITY_DN2581_c0_g1_i3	YP_010803112.1	21.833	600	392	20	1851	217	86	663	1.42e-38	157	2440	peptidase M3A/M3B	Fadolivirus algeromassiliense
TRINITY_DN3034_c0_g1_i10	YP_010780181.1	30.667	600	362	15	859	2637	2	554	1.3e-69	255	4229	hypothetical protein QJ856_gp1184	Tupanvirus deep ocean
TRINITY_DN3034_c0_g1_i9	YP_010780181.1	30.667	600	362	15	1909	3687	2	554	1.95e-69	255	5279	hypothetical protein QJ856_gp1184	Tupanvirus deep ocean
TRINITY_DN365_c0_g1_i8	YP_003084228.1	27.667	600	289	24	2599	4164	507	1039	2.17e-17	93.2	6220	hypothetical protein PSS2_gp084	Cyanophage PSS2
TRINITY_DN41746_c0_g1_i10	YP_009329403.1	27.546	599	374	14	2127	385	34	590	8.12e-60	216	2485	ABC transporter, partial	Cedratvirus A11
TRINITY_DN41746_c0_g1_i17	YP_009329403.1	27.546	599	374	14	2127	385	34	590	6.33e-60	216	2414	ABC transporter, partial	Cedratvirus A11
TRINITY_DN41746_c0_g1_i9	YP_009329403.1	27.546	599	374	14	2127	385	34	590	7.92e-60	216	2480	ABC transporter, partial	Cedratvirus A11
TRINITY_DN5275_c0_g1_i1	YP_009173631.1	39.9	599	302	19	1895	192	1	572	5.11e-118	367	2023	asparagine synthetase B	Chrysochromulina ericina virus
TRINITY_DN5275_c0_g1_i2	YP_009173631.1	39.9	599	302	19	1895	192	1	572	5.11e-118	367	2023	asparagine synthetase B	Chrysochromulina ericina virus
TRINITY_DN161727_c0_g1_i1	YP_009666308.1	27.425	598	376	15	5	1726	440	1003	1.18e-47	187	2744	Reverse Transcriptase, partial	Cladosporium fulvum T-1 virus
TRINITY_DN20087_c0_g1_i10	YP_009174650.1	27.926	598	380	17	1157	2896	231	795	1.83e-50	197	3709	putative DNA polymerase	Yellowstone lake phycodnavirus 2
TRINITY_DN20087_c0_g1_i14	YP_009174650.1	27.926	598	380	17	392	2131	231	795	1.06e-51	197	2288	putative DNA polymerase	Yellowstone lake phycodnavirus 2
TRINITY_DN20087_c0_g1_i15	YP_009174650.1	27.926	598	380	17	1157	2896	231	795	2.91e-50	196	4116	putative DNA polymerase	Yellowstone lake phycodnavirus 2
TRINITY_DN20087_c0_g1_i5	YP_009174650.1	27.926	598	380	17	1157	2896	231	795	1.84e-50	197	3715	putative DNA polymerase	Yellowstone lake phycodnavirus 2
TRINITY_DN4592_c0_g1_i1	YP_010803663.1	38.127	598	341	13	1649	3418	4	580	1.14e-124	400	3735	class II glycyl-tRNA synthetase	Fadolivirus algeromassiliense
TRINITY_DN4592_c0_g1_i4	YP_010803663.1	38.127	598	341	13	1649	3418	4	580	1.14e-124	400	3735	class II glycyl-tRNA synthetase	Fadolivirus algeromassiliense
TRINITY_DN6214_c0_g4_i1	YP_009507248.1	31.605	598	353	17	1	1701	387	959	4.73e-64	234	2143	ORF B	Trichoplusia ni TED virus
TRINITY_DN6214_c0_g4_i2	YP_009507248.1	31.773	598	352	15	1	1701	387	959	1.63e-65	238	2143	ORF B	Trichoplusia ni TED virus
TRINITY_DN23336_c0_g1_i2	YP_009173627.1	54.941	597	240	10	204	1922	8	599	0	596	2274	Hsp70 protein	Chrysochromulina ericina virus
TRINITY_DN4985_c0_g1_i2	YP_009665578.1	23.618	597	356	19	2678	1017	141	680	5.82e-19	97.4	4713	ATPase	Paramecium bursaria Chlorella virus NYs1
TRINITY_DN4985_c0_g1_i4	YP_009665578.1	23.618	597	356	19	2624	963	141	680	6.34e-19	97.1	4377	ATPase	Paramecium bursaria Chlorella virus NYs1
TRINITY_DN4985_c0_g1_i6	YP_009665578.1	23.618	597	356	19	2617	956	141	680	6.89e-19	97.1	4652	ATPase	Paramecium bursaria Chlorella virus NYs1
TRINITY_DN4985_c0_g1_i8	YP_009665578.1	23.618	597	356	19	2617	956	141	680	6.7e-19	97.1	4552	ATPase	Paramecium bursaria Chlorella virus NYs1
TRINITY_DN2290_c0_g1_i2	YP_009001225.1	28.188	596	368	15	316	2055	73	624	1.4e-56	208	2406	ABC transporter	Pithovirus sibericum
TRINITY_DN2290_c0_g1_i5	YP_009001225.1	28.188	596	368	15	316	2055	73	624	1.39e-56	208	2403	ABC transporter	Pithovirus sibericum
TRINITY_DN257439_c0_g1_i1	YP_003986619.1	25	596	323	21	254	1921	48	559	3.43e-32	135	2198	putative GMC-type oxidoreductase	Acanthamoeba polyphaga mimivirus
TRINITY_DN4658_c0_g1_i3	YP_010803101.1	42.953	596	321	10	1808	42	1	584	9.09e-159	474	2184	arginyl-tRNA synthetase	Fadolivirus algeromassiliense
TRINITY_DN4658_c0_g1_i4	YP_010803101.1	42.282	596	325	10	1808	42	1	584	1.48e-155	466	2184	arginyl-tRNA synthetase	Fadolivirus algeromassiliense
TRINITY_DN4658_c0_g1_i8	YP_010803101.1	42.114	596	326	10	1808	42	1	584	3.29e-155	465	2184	arginyl-tRNA synthetase	Fadolivirus algeromassiliense
TRINITY_DN92831_c0_g1_i1	YP_010780181.1	32.886	596	361	13	860	2629	5	567	2.61e-89	307	3041	hypothetical protein QJ856_gp1184	Tupanvirus deep ocean
TRINITY_DN4055_c0_g1_i1	YP_009329403.1	27.395	595	388	17	2171	450	14	585	8.72e-64	227	2421	ABC transporter, partial	Cedratvirus A11
TRINITY_DN4055_c0_g1_i3	YP_009329403.1	27.395	595	388	17	2171	450	14	585	8.72e-64	227	2421	ABC transporter, partial	Cedratvirus A11
TRINITY_DN54329_c1_g1_i3	YP_009046239.1	28.403	595	369	19	2139	475	11	588	9.16e-41	163	2665	ankyrin repeat protein	Penguinpox virus
TRINITY_DN11070_c0_g1_i1	YP_009821537.1	23.232	594	333	21	620	2320	112	609	1.04e-18	95.1	3274	DNA helicase	Gordonia phage GodonK
TRINITY_DN11070_c0_g1_i2	YP_009821537.1	23.569	594	331	22	1097	2797	112	609	1.2e-18	95.1	3751	DNA helicase	Gordonia phage GodonK
TRINITY_DN365_c0_g1_i4	YP_003084228.1	27.946	594	283	24	8817	10364	513	1039	5.12e-17	93.2	13452	hypothetical protein PSS2_gp084	Cyanophage PSS2
TRINITY_DN365_c0_g1_i9	YP_003084228.1	27.946	594	283	24	8817	10364	513	1039	2.72e-17	94	12420	hypothetical protein PSS2_gp084	Cyanophage PSS2
TRINITY_DN11362_c0_g1_i5	YP_010778015.1	41.484	593	330	7	474	2237	134	714	1.37e-146	452	2563	translation initiation factor IF-2	Bodo saltans virus
TRINITY_DN13766_c0_g1_i1	YP_010802886.1	38.617	593	305	11	2379	604	84	618	3.23e-122	385	2542	GMP synthetase glutamine amidotransferase and ATP pyrophosphatase domain protein	Fadolivirus algeromassiliense
TRINITY_DN19866_c0_g1_i3	YP_010788465.1	39.46	593	314	7	1052	2803	369	925	1.23e-36	154	2974	collagen-like protein	Megavirus baoshan
TRINITY_DN15206_c0_g1_i3	YP_009666308.1	27.872	592	351	16	88	1773	473	1018	1.05e-57	218	2775	Reverse Transcriptase, partial	Cladosporium fulvum T-1 virus
TRINITY_DN15206_c0_g1_i6	YP_009666308.1	27.872	592	351	16	88	1773	473	1018	1.16e-56	218	4746	Reverse Transcriptase, partial	Cladosporium fulvum T-1 virus
TRINITY_DN19866_c0_g1_i3	YP_010788465.1	34.459	592	283	8	1046	2803	571	1063	1.18e-25	118	2974	collagen-like protein	Megavirus baoshan
TRINITY_DN29049_c0_g1_i1	YP_010778015.1	40.878	592	335	6	660	2423	134	714	1.18e-143	447	2813	translation initiation factor IF-2	Bodo saltans virus
TRINITY_DN29049_c0_g1_i4	YP_010778015.1	41.047	592	334	6	660	2423	134	714	6.09e-143	448	3190	translation initiation factor IF-2	Bodo saltans virus
TRINITY_DN29049_c0_g1_i7	YP_010778015.1	40.878	592	335	6	660	2423	134	714	2.76e-143	447	2914	translation initiation factor IF-2	Bodo saltans virus
TRINITY_DN29049_c0_g1_i8	YP_010778015.1	41.047	592	334	6	660	2423	134	714	2.83e-144	448	2819	translation initiation factor IF-2	Bodo saltans virus
TRINITY_DN728_c0_g1_i10	YP_009448383.1	24.493	592	355	19	192	1904	28	548	1.54e-22	106	2649	Glucose-methanol-choline oxidoreductase	Orpheovirus IHUMI-LCC2
TRINITY_DN12325_c0_g1_i4	NP_258291.1	71.743	591	166	1	2587	818	99	689	0	933	2588	RR1	Spodoptera litura nucleopolyhedrovirus
TRINITY_DN2975_c0_g1_i2	YP_010780181.1	20.981	591	393	20	317	2038	12	545	1.58e-19	98.6	3785	hypothetical protein QJ856_gp1184	Tupanvirus deep ocean
TRINITY_DN2975_c0_g1_i3	YP_010780181.1	20.981	591	393	20	317	2038	12	545	1.58e-19	98.6	3785	hypothetical protein QJ856_gp1184	Tupanvirus deep ocean
TRINITY_DN2975_c0_g1_i4	YP_010780181.1	20.981	591	393	20	317	2038	12	545	1.58e-19	98.6	3785	hypothetical protein QJ856_gp1184	Tupanvirus deep ocean
TRINITY_DN2975_c0_g1_i7	YP_010780181.1	20.981	591	393	20	317	2038	12	545	1.06e-19	99	3785	hypothetical protein QJ856_gp1184	Tupanvirus deep ocean
TRINITY_DN49472_c0_g1_i1	YP_003986584.1	23.689	591	335	22	250	1776	290	846	2.36e-14	81.3	2624	putative ankyrin repeat protein	Acanthamoeba polyphaga mimivirus
TRINITY_DN49472_c0_g1_i2	YP_003986584.1	23.689	591	335	22	244	1770	290	846	2.23e-14	81.3	2618	putative ankyrin repeat protein	Acanthamoeba polyphaga mimivirus
TRINITY_DN1316_c0_g1_i1	YP_003986692.1	33.616	589	269	13	3845	5317	42	606	1.46e-32	142	6618	collagen-like protein 2	Acanthamoeba polyphaga mimivirus
TRINITY_DN1316_c0_g1_i3	YP_003986692.1	33.616	589	269	13	3844	5316	42	606	1.46e-32	142	6617	collagen-like protein 2	Acanthamoeba polyphaga mimivirus
TRINITY_DN19594_c1_g1_i11	NP_054071.1	32.598	589	251	15	1816	104	30	490	4.87e-72	252	3574	global transactivator-like protein	Autographa californica nucleopolyhedrovirus
TRINITY_DN3285_c0_g1_i1	YP_010779185.1	30.9	589	348	19	2581	983	57	642	1.87e-55	209	2823	repeat protein	Moumouvirus goulette
TRINITY_DN3285_c0_g1_i5	YP_010779185.1	30.9	589	348	19	1797	199	57	642	1.88e-56	208	2039	repeat protein	Moumouvirus goulette
TRINITY_DN3285_c0_g1_i7	YP_010779185.1	30.9	589	348	19	1797	199	57	642	1.88e-56	208	2039	repeat protein	Moumouvirus goulette
TRINITY_DN18738_c0_g1_i4	YP_010781167.1	55.782	588	247	5	380	2113	27	611	0	662	2426	threonyl-tRNA synthetase	Tupanvirus deep ocean
TRINITY_DN1905_c0_g1_i44	YP_003084228.1	24.32	588	258	23	8538	10172	833	1276	0.000161	53.5	33975	hypothetical protein PSS2_gp084	Cyanophage PSS2
TRINITY_DN1905_c0_g1_i62	YP_003084228.1	24.32	588	258	23	8538	10172	833	1276	0.000226	52.8	32097	hypothetical protein PSS2_gp084	Cyanophage PSS2
TRINITY_DN1905_c0_g1_i73	YP_003084228.1	24.32	588	258	23	8538	10172	833	1276	0.001	50.4	32189	hypothetical protein PSS2_gp084	Cyanophage PSS2
TRINITY_DN1905_c0_g1_i8	YP_003084228.1	24.32	588	258	23	8525	10159	833	1276	0.000151	53.5	33902	hypothetical protein PSS2_gp084	Cyanophage PSS2
TRINITY_DN3596_c0_g1_i5	YP_010788696.1	28.62	587	377	14	334	2010	26	598	2.3e-68	244	2746	ATP-dependent RNA helicase	Megavirus baoshan
TRINITY_DN14142_c0_g1_i10	YP_009483690.1	26.962	586	322	22	2539	920	44	569	7.41e-30	129	2874	Carboxylic ester hydrolase	Pandoravirus quercus
TRINITY_DN14142_c0_g1_i2	YP_009483690.1	26.962	586	322	22	2526	907	44	569	7.35e-30	129	2861	Carboxylic ester hydrolase	Pandoravirus quercus
TRINITY_DN14142_c0_g1_i9	YP_009483690.1	26.962	586	322	22	2526	907	44	569	2.46e-30	131	2861	Carboxylic ester hydrolase	Pandoravirus quercus
TRINITY_DN23294_c0_g1_i2	YP_010772338.1	29.863	586	341	25	519	2171	173	723	5.24e-50	191	2460	hypothetical protein QIT38_gp43	Methanocaldococcus fervens tailed virus 1
TRINITY_DN21034_c0_g1_i11	YP_009329403.1	28.376	585	379	17	228	1955	12	565	2e-57	208	2119	ABC transporter, partial	Cedratvirus A11
TRINITY_DN21034_c0_g1_i12	YP_009329403.1	28.376	585	379	17	228	1955	12	565	2e-57	208	2119	ABC transporter, partial	Cedratvirus A11
TRINITY_DN2551_c0_g1_i3	YP_009802010.1	23.932	585	386	20	2579	867	196	735	8.25e-10	66.6	2928	minor tail protein	Microbacterium phage Hendrix
TRINITY_DN1341_c0_g1_i16	YP_009329403.1	30.822	584	367	12	504	2231	29	583	6.26e-75	259	2652	ABC transporter, partial	Cedratvirus A11
TRINITY_DN11391_c0_g1_i17	YP_010781422.1	27.616	583	304	18	493	1944	122	685	2.21e-32	137	2176	glucose-methanol-choline oxidoreductase	Tupanvirus soda lake
TRINITY_DN11391_c0_g1_i3	YP_010781422.1	27.616	583	304	18	493	1944	122	685	2.41e-32	137	2176	glucose-methanol-choline oxidoreductase	Tupanvirus soda lake
TRINITY_DN127_c1_g1_i10	YP_009483690.1	25.729	583	303	22	1885	356	54	579	4.32e-33	138	2027	Carboxylic ester hydrolase	Pandoravirus quercus
TRINITY_DN127_c1_g1_i2	YP_009483690.1	25.729	583	303	22	1982	453	54	579	5.24e-33	138	2124	Carboxylic ester hydrolase	Pandoravirus quercus
TRINITY_DN127_c1_g1_i3	YP_009483690.1	25.729	583	303	22	1969	440	54	579	5.13e-33	138	2111	Carboxylic ester hydrolase	Pandoravirus quercus
TRINITY_DN19866_c0_g1_i3	YP_010788465.1	36.878	583	287	6	1055	2803	346	847	1.22e-36	144	2974	collagen-like protein	Megavirus baoshan
TRINITY_DN186473_c0_g1_i1	YP_001498869.1	55.155	582	249	6	1	1719	340	918	0	617	1868	ABC transporter	Paramecium bursaria Chlorella virus AR158
TRINITY_DN2422_c0_g1_i8	YP_009173627.1	69.588	582	176	1	2	1744	33	614	0	783	1782	Hsp70 protein	Chrysochromulina ericina virus
TRINITY_DN27605_c0_g1_i3	YP_010779322.1	26.46	582	303	19	497	1921	111	674	4.12e-33	139	2240	oxidoreductase	Moumouvirus goulette
TRINITY_DN365_c0_g1_i10	YP_003084228.1	24.613	581	302	28	639	2165	768	1284	0.072	41.6	4197	hypothetical protein PSS2_gp084	Cyanophage PSS2
TRINITY_DN365_c0_g1_i8	YP_003084228.1	24.613	581	302	28	2662	4188	768	1284	0.23	40.4	6220	hypothetical protein PSS2_gp084	Cyanophage PSS2
TRINITY_DN4404_c0_g1_i3	YP_009173627.1	62.478	581	217	1	1743	4	9	589	0	754	1812	Hsp70 protein	Chrysochromulina ericina virus
TRINITY_DN4761_c0_g1_i10	YP_010772338.1	29.604	581	345	16	1975	269	141	669	1.14e-58	218	2773	hypothetical protein QIT38_gp43	Methanocaldococcus fervens tailed virus 1
TRINITY_DN4761_c0_g1_i3	YP_010772338.1	28.744	581	350	16	1850	144	181	709	2.88e-58	213	2158	hypothetical protein QIT38_gp43	Methanocaldococcus fervens tailed virus 1
TRINITY_DN365_c0_g1_i4	YP_003084228.1	24.31	580	305	27	8862	10388	768	1284	0.75	40	13452	hypothetical protein PSS2_gp084	Cyanophage PSS2
TRINITY_DN365_c0_g1_i9	YP_003084228.1	24.31	580	305	27	8862	10388	768	1284	0.31	41.2	12420	hypothetical protein PSS2_gp084	Cyanophage PSS2
TRINITY_DN6926_c0_g1_i4	YP_004894780.1	26.552	580	289	22	407	1792	12	572	5.51e-29	125	1824	glucose-methanol-choline oxidoreductase	Megavirus chiliensis
TRINITY_DN15357_c0_g1_i2	YP_004894780.1	28.497	579	306	21	1610	147	116	677	4.02e-26	117	2162	glucose-methanol-choline oxidoreductase	Megavirus chiliensis
TRINITY_DN15357_c0_g1_i3	YP_004894780.1	28.497	579	306	21	1883	420	116	677	5.45e-26	117	2435	glucose-methanol-choline oxidoreductase	Megavirus chiliensis
TRINITY_DN48446_c0_g1_i2	YP_010776576.1	27.634	579	313	22	1715	255	128	692	5.9e-38	153	1900	hypothetical protein QJ849_gp663	Powai lake megavirus
TRINITY_DN126936_c0_g1_i2	YP_009481108.1	26.298	578	379	18	361	1989	57	622	1.85e-45	175	2215	hAT family C-terminal dimerization region domain containing protein	Pandoravirus macleodensis
TRINITY_DN58582_c0_g1_i7	NP_570746.1	24.913	578	361	27	56	1687	25	563	2.57e-22	104	1768	complement binding protein	Macacine gammaherpesvirus 5
TRINITY_DN31131_c0_g1_i1	YP_010776163.1	38.302	577	287	10	2320	626	379	898	7.91e-30	132	3543	hypothetical protein QJ849_gp250	Powai lake megavirus
TRINITY_DN56182_c0_g1_i1	YP_010796961.1	30.676	577	323	21	454	2046	87	632	6.85e-65	236	2048	PolB	Mayetiola barley midge adintovirus
TRINITY_DN10139_c0_g1_i1	YP_010777740.1	26.042	576	302	22	1610	6	60	552	9.55e-23	106	1992	glucose-methanol-choline oxidoreductase	Acanthamoeba polyphaga mimivirus
TRINITY_DN10139_c0_g1_i3	YP_010777740.1	25.868	576	303	22	1868	264	60	552	7.67e-22	103	2317	glucose-methanol-choline oxidoreductase	Acanthamoeba polyphaga mimivirus
TRINITY_DN10139_c0_g1_i4	YP_010777740.1	25.868	576	303	22	1868	264	60	552	5.71e-22	103	2196	glucose-methanol-choline oxidoreductase	Acanthamoeba polyphaga mimivirus
TRINITY_DN10139_c0_g1_i5	YP_010777740.1	25.694	576	304	21	1868	264	60	552	1.73e-24	111	2196	glucose-methanol-choline oxidoreductase	Acanthamoeba polyphaga mimivirus
TRINITY_DN10289_c0_g1_i1	YP_009329013.1	22.743	576	383	21	1855	179	18	548	4.19e-17	89.7	2057	serine-threonine kinase	Cedratvirus A11
TRINITY_DN10289_c0_g1_i2	YP_009329013.1	22.743	576	383	20	1855	179	18	548	9.36e-17	88.2	1963	serine-threonine kinase	Cedratvirus A11
TRINITY_DN10289_c0_g1_i5	YP_009329013.1	22.743	576	383	21	1855	179	18	548	4.36e-17	89.7	2068	serine-threonine kinase	Cedratvirus A11
TRINITY_DN1137_c0_g1_i5	YP_009325865.1	40.104	576	272	13	1732	8	286	789	6.62e-122	383	1732	ATPase	Only Syngen Nebraska virus 5
TRINITY_DN2660_c0_g1_i1	YP_010778125.1	25	576	348	14	2673	1015	47	561	8.64e-41	165	4149	putative ATP-dependent RNA helicase	Bodo saltans virus
TRINITY_DN3034_c0_g1_i6	YP_010781461.1	22.569	576	383	17	1990	3639	297	835	3.87e-33	142	4439	aminopeptidase M1-like	Tupanvirus soda lake
TRINITY_DN3120_c0_g1_i1	NP_612286.1	28.125	576	314	21	446	2152	4	486	1.34e-47	179	2435	putative RNA guanylytransferase	Infectious spleen and kidney necrosis virus
TRINITY_DN3120_c0_g1_i5	NP_612286.1	28.125	576	314	21	445	2151	4	486	1.35e-47	179	2434	putative RNA guanylytransferase	Infectious spleen and kidney necrosis virus
TRINITY_DN44992_c0_g1_i2	YP_009046281.1	27.257	576	336	21	3106	1460	39	558	8.75e-42	165	3257	DNA ligase	Pigeonpox virus
TRINITY_DN5698_c9_g1_i4	YP_009481553.1	27.083	576	344	26	1866	256	69	607	1.39e-36	149	2479	hAT family C-terminal dimerization region domain containing protein	Pandoravirus macleodensis
TRINITY_DN10621_c0_g1_i1	YP_010779322.1	27.13	575	313	21	333	1784	116	675	2.03e-34	142	1914	oxidoreductase	Moumouvirus goulette
TRINITY_DN10621_c0_g1_i6	YP_010779322.1	27.13	575	313	21	333	1784	116	675	1.75e-34	142	1914	oxidoreductase	Moumouvirus goulette
TRINITY_DN3050_c0_g2_i1	YP_008050911.1	33.739	575	356	7	1950	295	341	913	7.47e-109	360	2172	DNA polymerase	Streptomyces phage Lika
TRINITY_DN48446_c0_g1_i1	YP_010779322.1	28.223	574	305	22	1715	270	116	674	2.96e-38	153	1739	oxidoreductase	Moumouvirus goulette
TRINITY_DN4844_c0_g1_i10	NP_073525.1	26.132	574	375	12	1993	320	8	548	1.33e-56	205	2111	140R protein	Yaba-like disease virus
TRINITY_DN4844_c0_g1_i1	NP_073525.1	26.307	574	374	12	1993	320	8	548	7.79e-57	206	2111	140R protein	Yaba-like disease virus
TRINITY_DN4844_c0_g1_i5	NP_073525.1	26.132	574	375	12	1993	320	8	548	1.33e-56	205	2111	140R protein	Yaba-like disease virus
TRINITY_DN22194_c3_g1_i2	NP_051854.1	25.35	572	376	17	1707	37	8	543	3.7e-46	174	1798	m140R	Myxoma virus
TRINITY_DN56182_c0_g1_i7	YP_010796961.1	30.42	572	331	20	454	2046	87	632	1.23e-63	232	2048	PolB	Mayetiola barley midge adintovirus
TRINITY_DN10496_c0_g1_i10	YP_009329013.1	22.592	571	371	21	1703	84	18	548	1.24e-17	91.3	2035	serine-threonine kinase	Cedratvirus A11
TRINITY_DN10496_c0_g1_i11	YP_009329013.1	22.592	571	371	21	2266	647	18	548	1.57e-17	91.7	2598	serine-threonine kinase	Cedratvirus A11
TRINITY_DN10496_c0_g1_i12	YP_009329013.1	22.592	571	371	21	2265	646	18	548	1.57e-17	91.7	2597	serine-threonine kinase	Cedratvirus A11
TRINITY_DN10496_c0_g1_i5	YP_009329013.1	22.592	571	371	21	1703	84	18	548	1.24e-17	91.3	2035	serine-threonine kinase	Cedratvirus A11
TRINITY_DN17148_c0_g1_i2	YP_010796961.1	46.585	571	277	7	1	1674	448	1003	6.9e-145	451	1755	PolB	Mayetiola barley midge adintovirus
TRINITY_DN5189_c0_g1_i2	YP_010778819.1	25.744	571	357	16	236	1807	41	591	2.82e-48	188	6415	dynamin-like protein	Bodo saltans virus
TRINITY_DN5189_c0_g1_i4	YP_010778819.1	25.744	571	357	16	236	1807	41	591	4.21e-49	188	2824	dynamin-like protein	Bodo saltans virus
TRINITY_DN10496_c0_g1_i13	YP_009329013.1	22.281	570	374	20	1703	84	18	548	1.06e-17	91.7	2035	serine-threonine kinase	Cedratvirus A11
TRINITY_DN10496_c0_g1_i8	YP_009329013.1	22.281	570	374	20	1703	84	18	548	1.43e-17	91.3	2035	serine-threonine kinase	Cedratvirus A11
TRINITY_DN3285_c0_g1_i3	YP_010779185.1	31.579	570	332	19	2584	1040	57	623	4.41e-55	210	4823	repeat protein	Moumouvirus goulette
TRINITY_DN3285_c0_g1_i6	YP_010779185.1	31.579	570	332	19	2584	1040	57	623	4.41e-55	210	4823	repeat protein	Moumouvirus goulette
TRINITY_DN11391_c0_g1_i16	YP_009448335.1	27.768	569	296	25	328	1944	63	546	8.17e-33	137	2176	Glucose-methanol-choline oxidoreductase	Orpheovirus IHUMI-LCC2
TRINITY_DN393_c0_g1_i12	NP_073525.1	22.847	569	385	16	3161	1503	38	568	3.82e-36	148	3163	140R protein	Yaba-like disease virus
TRINITY_DN7326_c0_g1_i10	YP_010842031.1	25.659	569	300	22	300	1667	5	563	7.57e-26	115	1707	glucose-methanol-choline oxidoreductase	Cotonvirus japonicus
TRINITY_DN11735_c0_g1_i10	YP_004894780.1	27.69	567	312	21	1	1443	123	677	2.13e-29	125	1475	glucose-methanol-choline oxidoreductase	Megavirus chiliensis
TRINITY_DN25497_c0_g1_i3	YP_010649187.1	22.751	567	353	18	1130	2794	116	609	1.33e-14	82	3615	DNA helicase	Gordonia phage Phendrix
TRINITY_DN4432_c0_g2_i4	YP_009507248.1	30.864	567	347	13	3042	1399	50	590	1.36e-67	253	4758	ORF B	Trichoplusia ni TED virus
TRINITY_DN14738_c0_g1_i10	YP_009665827.1	32.155	566	326	16	711	2300	42	585	1.14e-76	264	2649	hypothetical protein CsmBV13.10	Diolcogaster facetosa bracovirus
TRINITY_DN14738_c0_g1_i2	YP_009665827.1	32.155	566	326	16	624	2213	42	585	7.14e-77	264	2562	hypothetical protein CsmBV13.10	Diolcogaster facetosa bracovirus
TRINITY_DN187593_c0_g1_i2	YP_009665827.1	33.039	566	328	11	1651	59	37	586	8.18e-87	286	1988	hypothetical protein CsmBV13.10	Diolcogaster facetosa bracovirus
TRINITY_DN27798_c2_g1_i1	YP_004061438.1	65.194	566	188	4	87	1778	4	562	0	694	2018	hypothetical protein BpV1_008c	Bathycoccus sp. RCC1105 virus BpV1
TRINITY_DN52802_c0_g1_i1	YP_003969716.1	22.968	566	353	14	432	1964	54	591	1.34e-18	94.7	2797	putative DNA topoisomerase IA	Cafeteria roenbergensis virus BV-PW1
TRINITY_DN52802_c0_g1_i8	YP_003969716.1	22.968	566	353	14	283	1815	54	591	1.06e-18	95.1	2648	putative DNA topoisomerase IA	Cafeteria roenbergensis virus BV-PW1
TRINITY_DN4404_c0_g1_i10	YP_004061438.1	63.009	565	201	3	1692	4	21	579	0	719	1692	hypothetical protein BpV1_008c	Bathycoccus sp. RCC1105 virus BpV1
TRINITY_DN61544_c2_g1_i2	YP_010803161.1	25.133	565	392	12	1998	361	369	921	5.55e-33	139	2003	peptidase M16	Fadolivirus algeromassiliense
TRINITY_DN10186_c1_g1_i16	YP_009666308.1	26.064	564	356	14	11	1627	474	1001	4.71e-43	171	2207	Reverse Transcriptase, partial	Cladosporium fulvum T-1 virus
TRINITY_DN4404_c0_g1_i8	YP_009173627.1	62.234	564	212	1	1692	4	26	589	0	721	1692	Hsp70 protein	Chrysochromulina ericina virus
TRINITY_DN47163_c2_g1_i1	YP_009507248.1	39.007	564	337	4	262	1947	2	560	7.36e-133	420	1959	ORF B	Trichoplusia ni TED virus
TRINITY_DN9760_c0_g1_i5	YP_009666308.1	30.496	564	355	12	1	1641	492	1035	3.37e-77	278	3249	Reverse Transcriptase, partial	Cladosporium fulvum T-1 virus
TRINITY_DN1369_c1_g1_i2	NP_073525.1	24.555	562	359	9	2540	891	17	525	5.8e-48	184	2944	140R protein	Yaba-like disease virus
TRINITY_DN8019_c0_g1_i4	YP_293911.1	43.416	562	297	7	1679	3	11	554	2.38e-140	426	1979	putative DNA ligase	Emiliania huxleyi virus 86
TRINITY_DN8019_c0_g1_i8	YP_293911.1	43.416	562	297	7	1679	3	11	554	2.73e-140	426	1979	putative DNA ligase	Emiliania huxleyi virus 86
TRINITY_DN169462_c0_g1_i1	YP_009665827.1	31.373	561	326	9	2017	413	57	584	1.29e-88	292	2110	hypothetical protein CsmBV13.10	Diolcogaster facetosa bracovirus
TRINITY_DN19594_c1_g1_i15	NP_054071.1	33.155	561	231	14	1715	81	30	462	1.9e-69	245	3473	global transactivator-like protein	Autographa californica nucleopolyhedrovirus
TRINITY_DN7326_c0_g1_i9	YP_010842031.1	25.49	561	295	22	262	1605	5	555	4.75e-24	109	1613	glucose-methanol-choline oxidoreductase	Cotonvirus japonicus
TRINITY_DN8168_c0_g1_i2	YP_010678918.1	25.134	561	387	13	653	2293	128	669	5.75e-49	188	2854	oligopeptidase A	Pseudomonas phage vB_PaeM_PA5oct
TRINITY_DN8168_c0_g1_i3	YP_010678918.1	25.134	561	387	13	653	2293	128	669	1.34e-48	188	3914	oligopeptidase A	Pseudomonas phage vB_PaeM_PA5oct
TRINITY_DN8168_c0_g1_i5	YP_010678918.1	25.134	561	387	13	653	2293	128	669	5.73e-49	188	2852	oligopeptidase A	Pseudomonas phage vB_PaeM_PA5oct
TRINITY_DN8168_c0_g1_i6	YP_010678918.1	25.134	561	387	13	653	2293	128	669	1.34e-48	188	3926	oligopeptidase A	Pseudomonas phage vB_PaeM_PA5oct
TRINITY_DN8168_c0_g1_i8	YP_010678918.1	25.134	561	387	13	653	2293	128	669	1.33e-48	188	3910	oligopeptidase A	Pseudomonas phage vB_PaeM_PA5oct
TRINITY_DN10561_c0_g1_i3	YP_009507248.1	31.964	560	331	14	1949	3559	54	586	1.64e-60	231	4845	ORF B	Trichoplusia ni TED virus
TRINITY_DN10561_c0_g1_i4	YP_009507248.1	32.143	560	330	14	1949	3559	54	586	5.03e-61	233	4845	ORF B	Trichoplusia ni TED virus
TRINITY_DN10561_c0_g1_i8	YP_009507248.1	31.964	560	331	14	1949	3559	54	586	1.78e-60	231	4845	ORF B	Trichoplusia ni TED virus
TRINITY_DN3449_c0_g1_i1	YP_010781597.1	20.357	560	341	20	1981	371	10	487	4.53e-10	67.4	2364	non-ribosomal peptide synthetase	Tupanvirus soda lake
TRINITY_DN3449_c0_g1_i3	YP_010781597.1	20.357	560	341	20	1981	371	10	487	4.53e-10	67.4	2364	non-ribosomal peptide synthetase	Tupanvirus soda lake
TRINITY_DN3449_c0_g1_i4	YP_010781597.1	20.357	560	341	20	1981	371	10	487	6.98e-10	66.6	2364	non-ribosomal peptide synthetase	Tupanvirus soda lake
TRINITY_DN4543_c0_g1_i18	NP_570746.1	24.107	560	348	20	2459	849	67	572	6.01e-33	140	3814	complement binding protein	Macacine gammaherpesvirus 5
TRINITY_DN121844_c0_g1_i1	YP_009329013.1	23.792	559	366	19	1641	49	19	545	2.33e-26	119	2378	serine-threonine kinase	Cedratvirus A11
TRINITY_DN170757_c0_g1_i2	NP_570296.1	23.435	559	363	13	1902	280	21	532	1.96e-38	154	2231	SPV136 kelch-like protein	Swinepox virus
TRINITY_DN29213_c0_g1_i4	YP_009448418.1	36.201	558	287	12	1640	153	55	605	3.65e-99	320	2152	Arginyl-tRNA synthetase	Orpheovirus IHUMI-LCC2
TRINITY_DN29213_c0_g1_i6	YP_009448418.1	36.022	558	288	12	1640	153	55	605	6.12e-99	320	2152	Arginyl-tRNA synthetase	Orpheovirus IHUMI-LCC2
TRINITY_DN365_c0_g1_i10	YP_003084228.1	25.806	558	282	25	576	1976	114	630	0.000241	49.7	4197	hypothetical protein PSS2_gp084	Cyanophage PSS2
TRINITY_DN60575_c0_g1_i2	YP_009666308.1	29.57	558	362	9	314	1930	476	1021	4e-68	246	2303	Reverse Transcriptase, partial	Cladosporium fulvum T-1 virus
TRINITY_DN68011_c0_g1_i1	YP_009172526.1	25.806	558	333	19	2317	758	7	521	1.19e-30	131	2477	hypothetical protein APZ24_gp035	Ostreococcus lucimarinus virus 2
TRINITY_DN10426_c0_g1_i1	YP_010780309.1	20.826	557	338	21	65	1657	3	482	3.1e-07	57.8	2221	NcpA	Tupanvirus deep ocean
TRINITY_DN22612_c0_g1_i13	YP_010778125.1	29.084	557	358	15	1415	2998	25	573	1.2e-65	239	3880	putative ATP-dependent RNA helicase	Bodo saltans virus
TRINITY_DN22612_c0_g1_i4	YP_010778125.1	29.084	557	358	15	1415	2998	25	573	1.22e-65	239	3892	putative ATP-dependent RNA helicase	Bodo saltans virus
TRINITY_DN22612_c0_g1_i7	YP_010778125.1	29.084	557	358	15	1415	2998	25	573	7.93e-66	239	3531	putative ATP-dependent RNA helicase	Bodo saltans virus
TRINITY_DN6307_c0_g1_i1	YP_009329013.1	24.237	557	359	17	1938	361	18	542	1.78e-32	139	2303	serine-threonine kinase	Cedratvirus A11
TRINITY_DN6307_c0_g1_i2	YP_009329013.1	24.237	557	359	17	1938	361	18	542	3.92e-32	138	2303	serine-threonine kinase	Cedratvirus A11
TRINITY_DN6307_c0_g1_i3	YP_009329013.1	24.237	557	359	17	1938	361	18	542	1.51e-32	139	2303	serine-threonine kinase	Cedratvirus A11
TRINITY_DN23087_c1_g1_i1	YP_010796961.1	40.827	556	307	9	1619	3	438	988	2.16e-131	415	1708	PolB	Mayetiola barley midge adintovirus
TRINITY_DN571_c0_g1_i8	YP_010781167.1	57.194	556	226	4	1	1638	118	671	0	657	2168	threonyl-tRNA synthetase	Tupanvirus deep ocean
TRINITY_DN88990_c0_g1_i1	YP_010799716.1	20.683	556	336	23	1996	518	29	542	4.47e-09	63.5	2498	FP	Rachiplusia nu nucleopolyhedrovirus
TRINITY_DN13766_c0_g1_i15	YP_010802886.1	43.423	555	267	8	2047	383	6	513	1.69e-146	446	2353	GMP synthetase glutamine amidotransferase and ATP pyrophosphatase domain protein	Fadolivirus algeromassiliense
TRINITY_DN3657_c0_g1_i1	YP_009666308.1	26.667	555	371	15	10	1617	473	1010	2.66e-48	192	4701	Reverse Transcriptase, partial	Cladosporium fulvum T-1 virus
TRINITY_DN3657_c0_g1_i8	YP_009666308.1	26.667	555	371	15	10	1617	473	1010	2.66e-48	192	4701	Reverse Transcriptase, partial	Cladosporium fulvum T-1 virus
TRINITY_DN4844_c0_g1_i3	NP_073525.1	26.306	555	360	12	1800	184	8	529	4.57e-54	197	1918	140R protein	Yaba-like disease virus
TRINITY_DN571_c0_g1_i10	YP_010781167.1	54.955	555	235	6	146	1780	5	554	0	625	1780	threonyl-tRNA synthetase	Tupanvirus deep ocean
TRINITY_DN7320_c0_g1_i1	YP_007673911.1	50.631	555	231	9	1890	241	394	910	1.12e-173	521	1914	glycine dehydrogenase	Prochlorococcus phage MED4-213
TRINITY_DN7320_c0_g1_i4	YP_007673911.1	50.631	555	231	9	1890	241	394	910	1.12e-173	521	1914	glycine dehydrogenase	Prochlorococcus phage MED4-213
TRINITY_DN3338_c0_g1_i1	NP_073525.1	25.09	554	387	9	2045	420	14	551	6.85e-55	203	2766	140R protein	Yaba-like disease virus
TRINITY_DN3338_c0_g1_i5	NP_073525.1	24.729	554	374	11	1607	6	14	544	1.29e-53	198	2328	140R protein	Yaba-like disease virus
TRINITY_DN3338_c0_g1_i7	NP_073525.1	25.09	554	387	9	2045	420	14	551	7.7e-55	203	2816	140R protein	Yaba-like disease virus
TRINITY_DN80333_c0_g1_i1	YP_010781963.1	43.321	554	275	10	1999	356	22	542	2.84e-136	414	2117	topoisomerase 1b	Tupanvirus soda lake
TRINITY_DN80333_c0_g1_i2	YP_010781963.1	43.321	554	275	10	1998	355	22	542	2.84e-136	414	2116	topoisomerase 1b	Tupanvirus soda lake
TRINITY_DN2901_c0_g1_i1	YP_010780181.1	32.188	553	332	15	3066	1435	5	523	6.83e-79	281	3559	hypothetical protein QJ856_gp1184	Tupanvirus deep ocean
TRINITY_DN33705_c0_g1_i2	NP_073525.1	24.051	553	382	8	1991	366	17	542	2.23e-41	162	2159	140R protein	Yaba-like disease virus
TRINITY_DN33705_c0_g1_i5	NP_073525.1	24.051	553	382	8	1991	366	17	542	2.57e-41	162	2159	140R protein	Yaba-like disease virus
TRINITY_DN33705_c0_g1_i7	NP_073525.1	24.051	553	382	8	2371	746	17	542	5.64e-41	162	2539	140R protein	Yaba-like disease virus
TRINITY_DN2901_c0_g1_i12	YP_010780181.1	31.884	552	334	16	3063	1435	5	523	1.82e-73	265	3556	hypothetical protein QJ856_gp1184	Tupanvirus deep ocean
TRINITY_DN47832_c0_g1_i2	YP_010796961.1	37.862	552	308	11	20	1624	364	897	2.36e-98	325	1624	PolB	Mayetiola barley midge adintovirus
TRINITY_DN10139_c0_g1_i7	YP_010781422.1	26.134	551	305	19	1412	30	119	657	1.84e-29	127	1896	glucose-methanol-choline oxidoreductase	Tupanvirus soda lake
TRINITY_DN134245_c1_g1_i1	YP_009666308.1	33.394	551	344	7	2146	521	484	1020	6.9e-93	314	2155	Reverse Transcriptase, partial	Cladosporium fulvum T-1 virus
TRINITY_DN3136_c0_g1_i2	YP_010796957.1	28.131	551	317	27	479	2068	159	651	3.1e-33	140	2079	PolB	Terrapene box turtle adintovirus
TRINITY_DN3136_c1_g1_i2	YP_010796957.1	36.661	551	312	12	1765	188	542	1080	9.18e-111	353	1958	PolB	Terrapene box turtle adintovirus
TRINITY_DN7692_c0_g1_i4	YP_010781718.1	35.753	551	323	6	1873	251	4	533	3.51e-108	346	2569	ATP binding cassette sub family F	Tupanvirus soda lake
TRINITY_DN7692_c0_g1_i5	YP_010781718.1	35.753	551	323	6	1873	251	4	533	3.51e-108	346	2569	ATP binding cassette sub family F	Tupanvirus soda lake
TRINITY_DN186077_c0_g1_i1	YP_008052546.1	34.909	550	329	10	35	1633	462	999	1.62e-102	337	1633	DNA-directed RNA polymerase II subunit RPB2	Phaeocystis globosa virus
TRINITY_DN26537_c0_g1_i4	YP_009173627.1	64	550	194	3	1964	324	66	614	0	664	1964	Hsp70 protein	Chrysochromulina ericina virus
TRINITY_DN26537_c0_g1_i9	YP_009173627.1	64	550	194	3	1985	345	66	614	0	664	1985	Hsp70 protein	Chrysochromulina ericina virus
TRINITY_DN293998_c0_g1_i2	YP_009666308.1	32.909	550	342	9	1837	233	508	1045	2.51e-90	304	1843	Reverse Transcriptase, partial	Cladosporium fulvum T-1 virus
TRINITY_DN4780_c0_g1_i1	YP_009666308.1	32.364	550	359	8	2720	4345	488	1032	2.94e-84	305	7153	Reverse Transcriptase, partial	Cladosporium fulvum T-1 virus
TRINITY_DN4780_c0_g1_i2	YP_009666308.1	32.364	550	359	8	2719	4344	488	1032	2.94e-84	305	7152	Reverse Transcriptase, partial	Cladosporium fulvum T-1 virus
TRINITY_DN4780_c0_g1_i3	YP_009666308.1	32.364	550	359	8	2720	4345	488	1032	2.96e-84	305	7182	Reverse Transcriptase, partial	Cladosporium fulvum T-1 virus
TRINITY_DN1711_c0_g1_i10	YP_009015580.1	37.705	549	249	14	613	2226	11	477	2e-90	301	3185	gp277	Bacillus phage G
TRINITY_DN1711_c0_g1_i12	YP_009015580.1	37.705	549	249	14	617	2230	11	477	2.03e-90	301	3189	gp277	Bacillus phage G
TRINITY_DN22400_c0_g1_i2	YP_009177124.1	30.237	549	354	12	210	1814	23	556	1.48e-47	181	1853	ankyrin repeat family protein	Turkeypox virus
TRINITY_DN3136_c0_g1_i6	YP_010796957.1	26.594	549	333	23	201	1799	159	653	4.87e-36	148	1804	PolB	Terrapene box turtle adintovirus
TRINITY_DN393_c0_g1_i15	NP_073525.1	23.315	549	348	15	1629	52	23	521	1.63e-35	145	2155	140R protein	Yaba-like disease virus
TRINITY_DN74270_c0_g1_i15	YP_009483690.1	26.047	549	321	21	2929	1388	59	557	5.53e-30	130	4469	Carboxylic ester hydrolase	Pandoravirus quercus
TRINITY_DN74270_c0_g1_i24	YP_009483690.1	26.047	549	321	21	2989	1448	59	557	5.64e-30	130	4529	Carboxylic ester hydrolase	Pandoravirus quercus
TRINITY_DN15856_c0_g1_i1	NP_073525.1	25.912	548	375	7	2046	442	11	540	5.35e-62	222	2393	140R protein	Yaba-like disease virus
TRINITY_DN15856_c0_g1_i2	NP_073525.1	25.912	548	375	7	2107	503	11	540	6.72e-62	222	2454	140R protein	Yaba-like disease virus
TRINITY_DN23244_c0_g1_i2	YP_010781422.1	26.46	548	275	23	1659	349	156	686	6.93e-28	123	2398	glucose-methanol-choline oxidoreductase	Tupanvirus soda lake
TRINITY_DN23244_c0_g1_i4	YP_010781422.1	26.46	548	275	23	1659	349	156	686	5.67e-28	123	2222	glucose-methanol-choline oxidoreductase	Tupanvirus soda lake
TRINITY_DN307_c0_g1_i2	YP_009173627.1	50.73	548	252	8	3963	2359	10	552	1.84e-169	542	7867	Hsp70 protein	Chrysochromulina ericina virus
TRINITY_DN44350_c0_g1_i3	NP_052026.1	25.547	548	371	14	3898	2300	6	531	1.08e-41	165	4163	gp140R	Rabbit fibroma virus
TRINITY_DN66031_c0_g1_i2	YP_009507248.1	29.015	548	367	9	1694	87	151	688	2.89e-62	236	4270	ORF B	Trichoplusia ni TED virus
TRINITY_DN103698_c0_g1_i1	YP_009481512.1	27.788	547	292	21	168	1661	32	524	1.28e-30	131	2434	Carboxylic ester hydrolase	Pandoravirus macleodensis
TRINITY_DN103698_c0_g1_i2	YP_009481512.1	27.788	547	292	21	168	1661	32	524	1.28e-30	131	2434	Carboxylic ester hydrolase	Pandoravirus macleodensis
TRINITY_DN1905_c0_g1_i23	YP_003084228.1	24.497	547	266	27	1437	2873	94	561	0.76	39.7	10788	hypothetical protein PSS2_gp084	Cyanophage PSS2
TRINITY_DN19241_c1_g1_i4	YP_009507248.1	30.53	547	359	10	409	2013	70	607	3.88e-72	267	4982	ORF B	Trichoplusia ni TED virus
TRINITY_DN24993_c0_g1_i1	NP_570296.1	25.594	547	360	9	649	2253	21	532	2.8e-46	178	2779	SPV136 kelch-like protein	Swinepox virus
TRINITY_DN24993_c0_g1_i2	NP_570296.1	25.594	547	360	9	629	2233	21	532	2.72e-46	178	2759	SPV136 kelch-like protein	Swinepox virus
TRINITY_DN24993_c0_g1_i5	NP_570296.1	25.594	547	360	9	649	2253	21	532	3.72e-46	178	3034	SPV136 kelch-like protein	Swinepox virus
TRINITY_DN3762_c0_g1_i13	YP_010803678.1	42.962	547	281	8	1694	72	1	522	3.14e-128	416	5669	ABC transporter	Fadolivirus algeromassiliense
TRINITY_DN3762_c0_g1_i13	YP_010803678.1	42.962	547	281	8	3787	5409	1	522	1.31e-128	417	5669	ABC transporter	Fadolivirus algeromassiliense
TRINITY_DN3762_c0_g1_i15	YP_010803678.1	42.962	547	281	8	1694	72	1	522	4.52e-134	416	2901	ABC transporter	Fadolivirus algeromassiliense
TRINITY_DN3762_c0_g1_i1	YP_010803678.1	42.962	547	281	8	1694	72	1	522	2.12e-128	416	5480	ABC transporter	Fadolivirus algeromassiliense
TRINITY_DN3762_c0_g1_i1	YP_010803678.1	42.962	547	281	8	3787	5409	1	522	8.83e-129	417	5480	ABC transporter	Fadolivirus algeromassiliense
TRINITY_DN723_c3_g1_i10	YP_009507248.1	32.907	547	335	12	2482	905	88	623	1.21e-72	268	4123	ORF B	Trichoplusia ni TED virus
TRINITY_DN723_c3_g1_i1	YP_009507248.1	32.907	547	335	12	2482	905	88	623	9.55e-73	268	3956	ORF B	Trichoplusia ni TED virus
TRINITY_DN723_c3_g1_i7	YP_009507248.1	32.907	547	335	12	2482	905	88	623	1.21e-72	268	4123	ORF B	Trichoplusia ni TED virus
TRINITY_DN723_c3_g1_i8	YP_009507248.1	32.724	547	336	12	2481	904	88	623	1e-73	266	2752	ORF B	Trichoplusia ni TED virus
TRINITY_DN22310_c0_g1_i6	YP_003969699.1	20.696	546	385	20	1946	342	101	609	8.02e-08	59.3	2201	putative metalloendopeptidase	Cafeteria roenbergensis virus BV-PW1
TRINITY_DN2989_c1_g1_i1	YP_010778125.1	27.473	546	302	14	2467	872	17	482	4.4e-43	171	3142	putative ATP-dependent RNA helicase	Bodo saltans virus
TRINITY_DN2989_c1_g1_i4	YP_010778125.1	27.473	546	302	14	2467	872	17	482	4.4e-43	171	3142	putative ATP-dependent RNA helicase	Bodo saltans virus
TRINITY_DN2989_c1_g1_i5	YP_010778125.1	27.473	546	302	14	2467	872	17	482	4.4e-43	171	3142	putative ATP-dependent RNA helicase	Bodo saltans virus
TRINITY_DN3204_c0_g1_i1	NP_570296.1	27.656	546	352	12	468	2063	7	523	1.1e-61	221	2406	SPV136 kelch-like protein	Swinepox virus
TRINITY_DN3204_c0_g1_i5	NP_570296.1	27.656	546	352	12	468	2063	7	523	1.1e-61	221	2406	SPV136 kelch-like protein	Swinepox virus
TRINITY_DN492_c0_g1_i14	YP_010841596.1	36.63	546	249	10	3241	1634	81	539	1.37e-24	115	6072	collagen 7	Cotonvirus japonicus
TRINITY_DN492_c0_g1_i2	YP_010841596.1	36.63	546	249	10	3241	1634	81	539	1.39e-24	115	6151	collagen 7	Cotonvirus japonicus
TRINITY_DN492_c0_g1_i4	YP_010841596.1	36.63	546	249	10	3241	1634	81	539	1.39e-24	115	6157	collagen 7	Cotonvirus japonicus
TRINITY_DN1359_c0_g1_i1	YP_007006067.1	26.055	545	303	23	584	2131	3	476	3.44e-26	120	4274	DNA polymerase	Cyanophage S-TIM5
TRINITY_DN9745_c0_g1_i13	YP_009665827.1	32.477	545	318	11	2189	639	62	584	2.09e-80	278	3311	hypothetical protein CsmBV13.10	Diolcogaster facetosa bracovirus
TRINITY_DN9745_c0_g1_i5	YP_009665827.1	32.477	545	318	11	3107	1557	62	584	1.59e-79	278	4229	hypothetical protein CsmBV13.10	Diolcogaster facetosa bracovirus
TRINITY_DN1091_c0_g1_i11	YP_010114486.1	22.978	544	349	23	1857	349	22	536	3.6e-07	57	2083	chaperonin groEL	Flavobacterium phage vB_FspM_immuto_2-6A
TRINITY_DN1091_c0_g1_i14	YP_010114486.1	22.978	544	349	23	1856	348	22	536	3.59e-07	57	2082	chaperonin groEL	Flavobacterium phage vB_FspM_immuto_2-6A
TRINITY_DN1091_c0_g1_i6	YP_010114486.1	22.978	544	349	23	1857	349	22	536	3.6e-07	57	2083	chaperonin groEL	Flavobacterium phage vB_FspM_immuto_2-6A
TRINITY_DN1091_c0_g1_i7	YP_010114486.1	22.978	544	349	23	1856	348	22	536	3.59e-07	57	2082	chaperonin groEL	Flavobacterium phage vB_FspM_immuto_2-6A
TRINITY_DN4789_c0_g1_i5	YP_010804172.1	40.993	544	287	6	33	1655	44	556	2.48e-130	408	2940	DNA topoisomerase I	Fadolivirus algeromassiliense
TRINITY_DN4789_c0_g1_i6	YP_010804172.1	40.993	544	287	6	33	1655	44	556	2.48e-130	408	2940	DNA topoisomerase I	Fadolivirus algeromassiliense
TRINITY_DN5417_c0_g1_i1	NP_073525.1	25.735	544	369	12	378	1976	10	529	2.25e-56	204	2033	140R protein	Yaba-like disease virus
TRINITY_DN5417_c0_g1_i4	NP_073525.1	25.735	544	369	12	378	1976	10	529	5.95e-55	204	3164	140R protein	Yaba-like disease virus
TRINITY_DN723_c3_g1_i2	YP_009507248.1	32.904	544	333	12	2481	913	88	620	4.72e-74	267	2830	ORF B	Trichoplusia ni TED virus
TRINITY_DN15206_c0_g1_i4	YP_009666308.1	26.519	543	323	16	210	1748	523	1019	5.76e-43	174	4102	Reverse Transcriptase, partial	Cladosporium fulvum T-1 virus
TRINITY_DN15206_c0_g1_i7	YP_009666308.1	26.519	543	324	15	210	1751	523	1019	2.97e-44	179	4721	Reverse Transcriptase, partial	Cladosporium fulvum T-1 virus
TRINITY_DN29473_c0_g1_i10	YP_009507248.1	29.834	543	348	11	2728	1181	74	610	3.6e-63	236	3050	ORF B	Trichoplusia ni TED virus
TRINITY_DN58765_c0_g1_i1	YP_010803678.1	43.831	543	272	7	292	1896	6	523	7.98e-145	437	2256	ABC transporter	Fadolivirus algeromassiliense
TRINITY_DN6987_c0_g1_i10	NP_073525.1	25.23	543	375	9	429	2024	14	536	1.32e-52	197	3409	140R protein	Yaba-like disease virus
TRINITY_DN6987_c0_g1_i13	NP_073525.1	25.23	543	375	9	429	2024	14	536	9.63e-53	197	3082	140R protein	Yaba-like disease virus
TRINITY_DN6987_c0_g1_i1	NP_073525.1	25.23	543	375	9	429	2024	14	536	1.32e-52	197	3409	140R protein	Yaba-like disease virus
TRINITY_DN6987_c0_g1_i3	NP_073525.1	25.23	543	375	9	417	2012	14	536	1.31e-52	197	3392	140R protein	Yaba-like disease virus
TRINITY_DN8845_c0_g1_i1	NP_570746.1	22.099	543	360	17	2231	678	67	571	3.31e-29	128	3722	complement binding protein	Macacine gammaherpesvirus 5
TRINITY_DN8845_c0_g1_i3	NP_570746.1	22.099	543	360	17	2231	678	67	571	1.86e-29	129	3215	complement binding protein	Macacine gammaherpesvirus 5
TRINITY_DN8845_c0_g1_i4	NP_570746.1	22.099	543	360	17	2231	678	67	571	2.91e-29	128	3515	complement binding protein	Macacine gammaherpesvirus 5
TRINITY_DN8845_c0_g1_i5	NP_570746.1	22.099	543	360	17	2231	678	67	571	3.31e-29	128	3722	complement binding protein	Macacine gammaherpesvirus 5
TRINITY_DN8845_c0_g1_i7	NP_570746.1	22.099	543	360	17	2231	678	67	571	1.86e-29	129	3215	complement binding protein	Macacine gammaherpesvirus 5
TRINITY_DN19866_c0_g1_i3	YP_010788465.1	30.074	542	220	7	389	1978	610	1004	1.29e-21	105	2974	collagen-like protein	Megavirus baoshan
TRINITY_DN27550_c0_g1_i10	NP_073525.1	24.17	542	365	13	1949	387	30	546	2.19e-41	162	2128	140R protein	Yaba-like disease virus
TRINITY_DN27550_c0_g1_i6	NP_073525.1	24.17	542	365	13	1962	400	30	546	2.51e-41	162	2141	140R protein	Yaba-like disease virus
TRINITY_DN29473_c0_g1_i3	YP_009507248.1	29.52	542	349	11	2725	1181	75	610	5.38e-61	232	4138	ORF B	Trichoplusia ni TED virus
TRINITY_DN29473_c0_g1_i4	YP_009507248.1	29.705	542	348	11	2725	1181	75	610	1.31e-61	233	3605	ORF B	Trichoplusia ni TED virus
TRINITY_DN29473_c0_g1_i7	YP_009507248.1	29.52	542	349	11	2725	1181	75	610	2.06e-61	231	3175	ORF B	Trichoplusia ni TED virus
TRINITY_DN46466_c0_g1_i19	YP_009507248.1	30.258	542	342	12	1226	2779	54	583	4.48e-67	252	6296	ORF B	Trichoplusia ni TED virus
TRINITY_DN5495_c0_g1_i3	NP_073525.1	25.646	542	374	7	2278	686	11	534	1.37e-47	181	2383	140R protein	Yaba-like disease virus
TRINITY_DN7188_c0_g1_i3	YP_002225104.1	25.277	542	354	16	260	1852	56	557	1.04e-31	133	2007	RNA-binding protein	Mycobacterium phage Myrna
TRINITY_DN7188_c0_g1_i6	YP_002225104.1	25.277	542	354	16	260	1852	56	557	1.24e-31	133	1968	RNA-binding protein	Mycobacterium phage Myrna
TRINITY_DN7188_c0_g1_i7	YP_002225104.1	25.277	542	354	16	260	1852	56	557	3.03e-31	133	3083	RNA-binding protein	Mycobacterium phage Myrna
TRINITY_DN7188_c0_g1_i8	YP_002225104.1	25.277	542	354	16	260	1852	56	557	2.97e-31	133	3047	RNA-binding protein	Mycobacterium phage Myrna
TRINITY_DN7188_c0_g1_i9	YP_002225104.1	25.277	542	354	16	260	1852	56	557	6.71e-32	134	1968	RNA-binding protein	Mycobacterium phage Myrna
TRINITY_DN10426_c0_g1_i1	YP_010780309.1	24.954	541	337	14	215	1816	1064	1542	1.51e-22	107	2221	NcpA	Tupanvirus deep ocean
TRINITY_DN1495_c0_g1_i8	YP_004061633.1	29.76	541	288	10	867	2447	23	485	1.68e-64	230	3345	hypothetical protein BpV1_203c	Bathycoccus sp. RCC1105 virus BpV1
TRINITY_DN3285_c0_g1_i1	YP_010779185.1	31.978	541	313	19	2611	1136	123	657	4.02e-52	199	2823	repeat protein	Moumouvirus goulette
TRINITY_DN3285_c0_g1_i3	YP_010779185.1	31.978	541	313	19	2614	1139	123	657	1.21e-51	200	4823	repeat protein	Moumouvirus goulette
TRINITY_DN3285_c0_g1_i5	YP_010779185.1	32.163	541	312	19	1827	352	123	657	4.23e-53	199	2039	repeat protein	Moumouvirus goulette
TRINITY_DN3285_c0_g1_i6	YP_010779185.1	31.978	541	313	19	2614	1139	123	657	1.21e-51	200	4823	repeat protein	Moumouvirus goulette
TRINITY_DN3285_c0_g1_i7	YP_010779185.1	32.163	541	312	19	1827	352	123	657	4.23e-53	199	2039	repeat protein	Moumouvirus goulette
TRINITY_DN393_c0_g1_i19	NP_073525.1	23.29	541	356	13	1629	55	23	520	1.73e-35	145	2076	140R protein	Yaba-like disease virus
TRINITY_DN104_c0_g1_i26	YP_009177124.1	28.704	540	305	10	5734	4235	23	522	5.66e-44	177	6031	ankyrin repeat family protein	Turkeypox virus
TRINITY_DN104_c0_g1_i5	YP_009177124.1	28.704	540	305	10	5917	4418	23	522	1e-43	176	6214	ankyrin repeat family protein	Turkeypox virus
TRINITY_DN12650_c0_g1_i4	YP_010796961.1	47.593	540	263	8	1573	8	608	1145	1.86e-158	485	1627	PolB	Mayetiola barley midge adintovirus
TRINITY_DN210_c3_g1_i28	YP_010804297.1	29.444	540	313	16	1973	534	31	562	1.31e-57	209	2331	UPF0061 protein	Fadolivirus algeromassiliense
TRINITY_DN210_c3_g1_i31	YP_010804297.1	29.444	540	313	16	2717	1278	31	562	1.09e-56	209	3087	UPF0061 protein	Fadolivirus algeromassiliense
TRINITY_DN210_c3_g1_i3	YP_010804297.1	29.074	540	315	15	2717	1278	31	562	8.73e-57	209	2962	UPF0061 protein	Fadolivirus algeromassiliense
TRINITY_DN210_c3_g1_i8	YP_010804297.1	29.444	540	313	16	2717	1278	31	562	1.14e-56	209	3075	UPF0061 protein	Fadolivirus algeromassiliense
TRINITY_DN231832_c0_g1_i1	YP_010782239.1	34.074	540	312	12	1591	8	115	622	9.7e-89	297	1610	putative ATP-citrate synthase	Tupanvirus soda lake
TRINITY_DN4543_c0_g1_i15	NP_570746.1	24.815	540	349	18	2399	849	67	572	1.97e-36	150	3807	complement binding protein	Macacine gammaherpesvirus 5
TRINITY_DN4543_c0_g1_i3	NP_570746.1	24.815	540	349	18	2333	783	67	572	4.07e-36	150	3920	complement binding protein	Macacine gammaherpesvirus 5
TRINITY_DN4543_c0_g1_i7	NP_570746.1	24.815	540	349	18	2333	783	67	572	4.64e-36	150	4258	complement binding protein	Macacine gammaherpesvirus 5
TRINITY_DN13391_c0_g1_i8	YP_003969699.1	29.314	539	341	16	668	2254	111	619	1.91e-64	230	2411	putative metalloendopeptidase	Cafeteria roenbergensis virus BV-PW1
TRINITY_DN55612_c0_g1_i3	YP_009507248.1	30.056	539	349	11	3475	1907	37	563	5.84e-63	238	4254	ORF B	Trichoplusia ni TED virus
TRINITY_DN55612_c0_g1_i5	YP_009507248.1	30.056	539	349	11	3401	1833	37	563	5.53e-63	238	4180	ORF B	Trichoplusia ni TED virus
TRINITY_DN14647_c0_g1_i2	YP_009483690.1	26.766	538	298	20	2949	1438	42	517	4.84e-31	133	3499	Carboxylic ester hydrolase	Pandoravirus quercus
TRINITY_DN14647_c0_g1_i5	YP_009483690.1	26.766	538	298	20	2949	1438	42	517	4.18e-31	133	3207	Carboxylic ester hydrolase	Pandoravirus quercus
TRINITY_DN255226_c0_g1_i1	YP_010777395.1	25.651	538	329	20	41	1606	74	556	5.86e-25	115	3789	putative ankyrin repeat protein	Acanthamoeba polyphaga mimivirus
TRINITY_DN46466_c0_g1_i10	YP_009507248.1	29.926	538	349	10	2689	1136	54	583	1.51e-68	251	2848	ORF B	Trichoplusia ni TED virus
TRINITY_DN104_c0_g1_i53	YP_009177124.1	29.795	537	342	11	5988	4429	4	522	3.91e-44	177	6789	ankyrin repeat family protein	Turkeypox virus
TRINITY_DN104_c0_g1_i8	YP_009177124.1	29.795	537	342	11	5875	4316	4	522	3.82e-44	177	6676	ankyrin repeat family protein	Turkeypox virus
TRINITY_DN18921_c0_g1_i1	NP_073525.1	27.561	537	367	6	1968	376	23	543	3.35e-70	251	6370	140R protein	Yaba-like disease virus
TRINITY_DN18921_c0_g1_i1	NP_073525.1	27.561	537	367	6	4404	5996	23	543	3.34e-70	251	6370	140R protein	Yaba-like disease virus
TRINITY_DN1905_c0_g1_i73	YP_003084228.1	24.767	537	289	25	8718	10172	94	567	0.36	42.4	32189	hypothetical protein PSS2_gp084	Cyanophage PSS2
TRINITY_DN31103_c0_g1_i2	YP_010114486.1	47.672	537	272	7	1937	348	2	536	7.96e-152	454	2069	chaperonin groEL	Flavobacterium phage vB_FspM_immuto_2-6A
TRINITY_DN492_c0_g1_i14	YP_010841596.1	37.244	537	243	9	3172	1565	77	520	4.05e-30	133	6072	collagen 7	Cotonvirus japonicus
TRINITY_DN492_c0_g1_i17	YP_010841596.1	37.244	537	243	9	3172	1565	77	520	5.35e-30	133	6069	collagen 7	Cotonvirus japonicus
TRINITY_DN492_c0_g1_i2	YP_010841596.1	37.244	537	243	9	3172	1565	77	520	4.13e-30	133	6151	collagen 7	Cotonvirus japonicus
TRINITY_DN492_c0_g1_i4	YP_010841596.1	37.244	537	243	9	3172	1565	77	520	4.13e-30	133	6157	collagen 7	Cotonvirus japonicus
TRINITY_DN62812_c0_g1_i1	YP_009665827.1	35.634	536	304	10	1583	54	64	584	5.2e-92	296	1711	hypothetical protein CsmBV13.10	Diolcogaster facetosa bracovirus
TRINITY_DN113349_c0_g1_i1	YP_009482408.1	27.103	535	342	14	2010	514	95	617	3.39e-46	177	2236	hAT family C-terminal dimerization region domain containing protein	Pandoravirus neocaledonia
TRINITY_DN12266_c0_g1_i2	NP_848354.1	28.224	535	297	17	2007	466	29	497	2.97e-40	159	2743	global transactivator	Choristoneura fumiferana multiple nucleopolyhedrovirus
TRINITY_DN255226_c0_g1_i1	YP_010777395.1	24.112	535	327	21	2	1597	185	643	1.45e-23	110	3789	putative ankyrin repeat protein	Acanthamoeba polyphaga mimivirus
TRINITY_DN3449_c0_g1_i1	YP_010781597.1	21.682	535	317	18	1924	374	1045	1495	6.01e-16	86.3	2364	non-ribosomal peptide synthetase	Tupanvirus soda lake
TRINITY_DN3449_c0_g1_i3	YP_010781597.1	21.682	535	317	18	1924	374	1045	1495	6.01e-16	86.3	2364	non-ribosomal peptide synthetase	Tupanvirus soda lake
TRINITY_DN3449_c0_g1_i4	YP_010781597.1	21.682	535	317	18	1924	374	1045	1495	1.07e-15	85.5	2364	non-ribosomal peptide synthetase	Tupanvirus soda lake
TRINITY_DN375_c0_g1_i7	YP_010778819.1	30.654	535	311	16	175	1647	36	554	1.74e-54	206	4011	dynamin-like protein	Bodo saltans virus
TRINITY_DN4491_c0_g1_i8	YP_010796961.1	35.14	535	268	13	1593	1	395	854	3.85e-93	311	1616	PolB	Mayetiola barley midge adintovirus
TRINITY_DN104_c0_g2_i4	YP_009177124.1	29.775	534	320	12	2973	1402	26	514	2.5e-50	194	3183	ankyrin repeat family protein	Turkeypox virus
TRINITY_DN104_c0_g2_i7	YP_009177124.1	29.775	534	320	12	4377	2806	26	514	5.71e-50	194	4587	ankyrin repeat family protein	Turkeypox virus
TRINITY_DN104_c0_g2_i9	YP_009177124.1	29.775	534	320	12	2991	1420	26	514	1.69e-50	195	3201	ankyrin repeat family protein	Turkeypox virus
TRINITY_DN170757_c0_g1_i1	NP_073525.1	26.03	534	354	15	1608	43	5	509	8.95e-39	154	1883	140R protein	Yaba-like disease virus
TRINITY_DN21894_c0_g1_i11	YP_009329403.1	26.779	534	353	11	327	1877	72	584	3.04e-57	185	2572	ABC transporter, partial	Cedratvirus A11
TRINITY_DN21894_c0_g1_i2	YP_009329403.1	26.779	534	353	11	327	1877	72	584	3.06e-57	185	2614	ABC transporter, partial	Cedratvirus A11
TRINITY_DN3106_c0_g1_i1	YP_010781461.1	26.592	534	324	16	3010	1484	4	494	1.34e-50	196	3172	aminopeptidase M1-like	Tupanvirus soda lake
TRINITY_DN3106_c0_g1_i4	YP_010781461.1	26.592	534	324	16	3010	1484	4	494	1.34e-50	196	3172	aminopeptidase M1-like	Tupanvirus soda lake
TRINITY_DN3106_c0_g1_i5	YP_010781461.1	26.592	534	324	16	3010	1484	4	494	1.34e-50	196	3172	aminopeptidase M1-like	Tupanvirus soda lake
TRINITY_DN4491_c0_g1_i6	YP_010796961.1	35.581	534	267	13	3101	1512	395	855	4.8e-154	314	3124	PolB	Mayetiola barley midge adintovirus
TRINITY_DN6212_c0_g1_i2	YP_009482408.1	23.783	534	366	13	2072	555	95	615	5.24e-32	137	3600	hAT family C-terminal dimerization region domain containing protein	Pandoravirus neocaledonia
TRINITY_DN6212_c0_g1_i4	YP_009482408.1	23.783	534	366	13	2072	555	95	615	5.86e-32	137	3856	hAT family C-terminal dimerization region domain containing protein	Pandoravirus neocaledonia
TRINITY_DN693_c0_g1_i1	YP_010114486.1	47.378	534	272	6	2137	557	2	533	2.46e-137	420	2379	chaperonin groEL	Flavobacterium phage vB_FspM_immuto_2-6A
TRINITY_DN7185_c0_g1_i12	YP_010796961.1	32.584	534	296	17	219	1694	121	632	6.46e-68	254	4059	PolB	Mayetiola barley midge adintovirus
TRINITY_DN19866_c0_g1_i3	YP_010788465.1	29.831	533	268	10	1268	2803	157	604	4.47e-13	77.4	2974	collagen-like protein	Megavirus baoshan
TRINITY_DN68899_c0_g1_i1	YP_009914739.1	42.026	533	278	12	911	2443	28	551	5.4e-129	400	2485	glutamine--tRNA ligase	Escherichia phage D6
TRINITY_DN1316_c0_g1_i1	YP_003986692.1	33.835	532	222	10	3824	5230	667	1131	4.7e-31	138	6618	collagen-like protein 2	Acanthamoeba polyphaga mimivirus
TRINITY_DN1316_c0_g1_i3	YP_003986692.1	33.835	532	222	10	3823	5229	667	1131	4.7e-31	138	6617	collagen-like protein 2	Acanthamoeba polyphaga mimivirus
TRINITY_DN21371_c0_g1_i1	YP_010780181.1	30.827	532	300	14	2836	1286	5	483	3.59e-58	220	3640	hypothetical protein QJ856_gp1184	Tupanvirus deep ocean
TRINITY_DN21371_c0_g1_i3	YP_010780181.1	30.827	532	300	14	2625	1075	5	483	4.43e-58	219	3428	hypothetical protein QJ856_gp1184	Tupanvirus deep ocean
TRINITY_DN9067_c0_g1_i3	YP_010780181.1	30.827	532	303	16	273	1829	4	483	4.14e-62	231	3221	hypothetical protein QJ856_gp1184	Tupanvirus deep ocean
TRINITY_DN9067_c0_g1_i4	YP_010780181.1	30.827	532	303	16	273	1829	4	483	1.52e-63	231	2385	hypothetical protein QJ856_gp1184	Tupanvirus deep ocean
TRINITY_DN9067_c0_g1_i5	YP_010780181.1	30.827	532	303	16	273	1829	4	483	3.93e-62	231	3199	hypothetical protein QJ856_gp1184	Tupanvirus deep ocean
TRINITY_DN118648_c1_g1_i1	YP_009481553.1	24.482	531	351	20	1066	2541	88	607	9.8e-24	110	2785	hAT family C-terminal dimerization region domain containing protein	Pandoravirus macleodensis
TRINITY_DN118648_c1_g1_i3	YP_009481553.1	23.917	531	354	20	1066	2541	88	607	5.72e-24	111	2785	hAT family C-terminal dimerization region domain containing protein	Pandoravirus macleodensis
TRINITY_DN18213_c0_g1_i11	YP_009507248.1	29.755	531	329	10	2063	576	94	615	5.24e-68	252	3479	ORF B	Trichoplusia ni TED virus
TRINITY_DN18213_c0_g1_i2	YP_009507248.1	29.567	531	330	10	2063	576	94	615	1.07e-67	253	4658	ORF B	Trichoplusia ni TED virus
TRINITY_DN18213_c0_g1_i4	YP_009507248.1	29.567	531	330	10	2063	576	94	615	2.68e-68	253	3479	ORF B	Trichoplusia ni TED virus
TRINITY_DN18213_c0_g1_i8	YP_009507248.1	29.567	531	330	10	2063	576	94	615	3.71e-68	253	3640	ORF B	Trichoplusia ni TED virus
TRINITY_DN1905_c0_g1_i44	YP_003084228.1	24.859	531	284	25	8718	10154	94	561	0.57	41.6	33975	hypothetical protein PSS2_gp084	Cyanophage PSS2
TRINITY_DN1905_c0_g1_i62	YP_003084228.1	24.859	531	284	25	8718	10154	94	561	0.21	43.1	32097	hypothetical protein PSS2_gp084	Cyanophage PSS2
TRINITY_DN1905_c0_g1_i8	YP_003084228.1	24.859	531	284	25	8705	10141	94	561	0.56	41.6	33902	hypothetical protein PSS2_gp084	Cyanophage PSS2
TRINITY_DN2235_c0_g1_i14	YP_007676312.1	70.621	531	154	2	212	1801	4	533	0	722	1803	heat shock protein 70	Micromonas pusilla virus 12T
TRINITY_DN26959_c0_g1_i10	YP_009507248.1	32.58	531	321	14	1814	3340	87	602	4.99e-72	266	4187	ORF B	Trichoplusia ni TED virus
TRINITY_DN26959_c0_g1_i2	YP_009507248.1	32.58	531	321	14	1814	3340	87	602	5.18e-72	267	4878	ORF B	Trichoplusia ni TED virus
TRINITY_DN26959_c0_g1_i4	YP_009507248.1	32.58	531	321	14	1814	3340	87	602	3.84e-72	267	4517	ORF B	Trichoplusia ni TED virus
TRINITY_DN26959_c0_g1_i7	YP_009507248.1	32.58	531	321	14	1814	3340	87	602	6.9e-72	267	5551	ORF B	Trichoplusia ni TED virus
TRINITY_DN366_c0_g1_i3	YP_010803161.1	33.898	531	332	5	1687	122	6	526	5.44e-96	320	2084	peptidase M16	Fadolivirus algeromassiliense
TRINITY_DN4106_c0_g1_i17	YP_009507248.1	38.795	531	308	9	2622	4187	93	615	6.19e-105	367	5956	ORF B	Trichoplusia ni TED virus
TRINITY_DN4106_c0_g1_i2	YP_009507248.1	38.795	531	308	9	2622	4187	93	615	7.74e-105	367	6428	ORF B	Trichoplusia ni TED virus
TRINITY_DN4106_c0_g1_i9	YP_009507248.1	38.795	531	308	9	2310	3875	93	615	6.12e-105	367	5937	ORF B	Trichoplusia ni TED virus
TRINITY_DN5487_c0_g1_i11	YP_010803173.1	28.625	531	330	19	3380	1869	2	510	1.53e-58	214	3525	transcription factor GTP-binding domain protein	Fadolivirus algeromassiliense
TRINITY_DN5487_c0_g1_i5	YP_010803173.1	28.625	531	330	19	3401	1890	2	510	1.48e-58	214	3546	transcription factor GTP-binding domain protein	Fadolivirus algeromassiliense
TRINITY_DN8210_c0_g1_i4	YP_009001225.1	29.944	531	314	16	2100	580	68	564	1.48e-51	194	2360	ABC transporter	Pithovirus sibericum
TRINITY_DN104_c0_g1_i31	YP_009177124.1	31.132	530	344	10	5692	4133	4	522	8.55e-45	179	6493	ankyrin repeat family protein	Turkeypox virus
TRINITY_DN104_c0_g1_i39	YP_009177124.1	31.132	530	344	10	5805	4246	4	522	2e-44	178	6606	ankyrin repeat family protein	Turkeypox virus
TRINITY_DN104_c0_g1_i3	YP_009177124.1	31.132	530	344	10	5884	4325	4	522	1.14e-44	179	6685	ankyrin repeat family protein	Turkeypox virus
TRINITY_DN15062_c0_g1_i1	YP_009325851.1	41.887	530	286	5	2162	573	22	529	7.31e-125	385	2163	CTP synthetase	Only Syngen Nebraska virus 5
TRINITY_DN151557_c0_g1_i5	YP_009666308.1	29.057	530	317	14	1940	402	540	1027	6.71e-45	176	1941	Reverse Transcriptase, partial	Cladosporium fulvum T-1 virus
TRINITY_DN5427_c0_g1_i11	YP_010114486.1	54.34	530	236	3	2207	633	1	529	2.89e-160	511	8470	chaperonin groEL	Flavobacterium phage vB_FspM_immuto_2-6A
TRINITY_DN5427_c0_g1_i1	YP_010114486.1	54.34	530	236	3	2255	681	1	529	2.93e-160	511	8518	chaperonin groEL	Flavobacterium phage vB_FspM_immuto_2-6A
TRINITY_DN5427_c0_g1_i6	YP_010114486.1	54.34	530	236	3	2266	692	1	529	2.94e-160	511	8529	chaperonin groEL	Flavobacterium phage vB_FspM_immuto_2-6A
TRINITY_DN5427_c0_g1_i7	YP_010114486.1	54.34	530	236	3	2179	605	1	529	2.87e-160	511	8442	chaperonin groEL	Flavobacterium phage vB_FspM_immuto_2-6A
TRINITY_DN5427_c0_g1_i9	YP_010114486.1	54.34	530	236	3	2235	661	1	529	2.92e-160	511	8498	chaperonin groEL	Flavobacterium phage vB_FspM_immuto_2-6A
TRINITY_DN7142_c0_g1_i13	YP_009914739.1	45.66	530	259	11	969	2489	28	551	7.15e-136	427	3631	glutamine--tRNA ligase	Escherichia phage D6
TRINITY_DN7142_c0_g1_i4	YP_009914739.1	45.66	530	259	11	1084	2604	28	551	4.62e-136	427	3562	glutamine--tRNA ligase	Escherichia phage D6
TRINITY_DN7142_c0_g1_i7	YP_009914739.1	45.66	530	259	11	969	2489	28	551	1.93e-138	427	2838	glutamine--tRNA ligase	Escherichia phage D6
TRINITY_DN7142_c0_g1_i8	YP_009914739.1	45.66	530	259	11	969	2489	28	551	1.07e-136	427	3354	glutamine--tRNA ligase	Escherichia phage D6
TRINITY_DN12503_c0_g1_i1	YP_010780026.1	42.722	529	272	9	885	2429	3	514	1.02e-139	434	3208	methionyl-tRNA synthetase	Tupanvirus deep ocean
TRINITY_DN12503_c0_g1_i3	YP_010780026.1	42.722	529	272	9	885	2429	3	514	1.02e-139	434	3208	methionyl-tRNA synthetase	Tupanvirus deep ocean
TRINITY_DN12503_c0_g1_i6	YP_010780026.1	42.722	529	272	9	885	2429	3	514	1.02e-139	434	3208	methionyl-tRNA synthetase	Tupanvirus deep ocean
TRINITY_DN2776_c0_g1_i12	YP_009325851.1	40.832	529	287	6	161	1747	27	529	4.86e-109	349	2684	CTP synthetase	Only Syngen Nebraska virus 5
TRINITY_DN2776_c0_g1_i2	YP_009325851.1	40.832	529	287	6	161	1747	27	529	4.86e-109	349	2684	CTP synthetase	Only Syngen Nebraska virus 5
TRINITY_DN2776_c0_g1_i4	YP_009325851.1	40.832	529	287	6	161	1747	27	529	3.2e-105	349	4464	CTP synthetase	Only Syngen Nebraska virus 5
TRINITY_DN2776_c0_g1_i6	YP_009325851.1	40.832	529	287	6	161	1747	27	529	4.86e-109	349	2684	CTP synthetase	Only Syngen Nebraska virus 5
TRINITY_DN2776_c0_g1_i7	YP_009325851.1	40.832	529	287	6	161	1747	27	529	1.63e-104	349	5463	CTP synthetase	Only Syngen Nebraska virus 5
TRINITY_DN2776_c0_g1_i7	YP_009325851.1	40.832	529	287	6	5304	3718	27	529	1.63e-104	349	5463	CTP synthetase	Only Syngen Nebraska virus 5
TRINITY_DN35324_c0_g1_i2	YP_009172897.1	27.788	529	264	19	4559	6070	22	457	4.14e-32	136	6405	hypothetical protein AP053_gp137	Ostreococcus mediterraneus virus 1
TRINITY_DN35324_c0_g1_i3	YP_009172897.1	27.788	529	264	19	1352	2863	22	457	1.62e-32	136	3198	hypothetical protein AP053_gp137	Ostreococcus mediterraneus virus 1
TRINITY_DN35324_c0_g1_i5	YP_009172897.1	27.788	529	264	19	4627	6138	22	457	4.19e-32	136	6473	hypothetical protein AP053_gp137	Ostreococcus mediterraneus virus 1
TRINITY_DN493_c0_g1_i4	YP_009483690.1	26.843	529	297	22	2087	639	54	538	1.04e-31	134	2332	Carboxylic ester hydrolase	Pandoravirus quercus
TRINITY_DN5202_c1_g1_i1	YP_010114486.1	47.826	529	268	5	893	2461	3	529	5.44e-135	417	2741	chaperonin groEL	Flavobacterium phage vB_FspM_immuto_2-6A
TRINITY_DN1369_c1_g1_i3	NP_073525.1	25.568	528	363	8	2441	891	17	525	1.02e-49	188	2845	140R protein	Yaba-like disease virus
TRINITY_DN239_c0_g1_i2	YP_003986822.1	25.379	528	244	17	491	1909	30	462	9.17e-28	121	3101	probable ubiquitin carboxyl-terminal hydrolase	Acanthamoeba polyphaga mimivirus
TRINITY_DN239_c0_g1_i3	YP_003986822.1	25.379	528	244	17	491	1909	30	462	6.89e-28	121	2517	probable ubiquitin carboxyl-terminal hydrolase	Acanthamoeba polyphaga mimivirus
TRINITY_DN239_c0_g1_i4	YP_003986822.1	25.379	528	244	17	491	1909	30	462	9.17e-28	121	3101	probable ubiquitin carboxyl-terminal hydrolase	Acanthamoeba polyphaga mimivirus
TRINITY_DN239_c0_g1_i8	YP_003986822.1	25.379	528	244	17	491	1909	30	462	1.07e-27	121	3307	probable ubiquitin carboxyl-terminal hydrolase	Acanthamoeba polyphaga mimivirus
TRINITY_DN255643_c0_g1_i1	YP_009666308.1	31.629	528	318	9	9	1568	529	1021	3.87e-70	249	1956	Reverse Transcriptase, partial	Cladosporium fulvum T-1 virus
TRINITY_DN26543_c0_g2_i1	YP_009665827.1	29.735	528	342	11	903	2447	57	568	1.62e-64	233	3216	hypothetical protein CsmBV13.10	Diolcogaster facetosa bracovirus
TRINITY_DN27106_c0_g1_i4	YP_009507248.1	31.25	528	333	10	3012	4541	138	653	5.45e-70	261	5363	ORF B	Trichoplusia ni TED virus
TRINITY_DN27106_c0_g1_i5	YP_009507248.1	31.25	528	333	10	3012	4541	138	653	5.21e-70	261	5363	ORF B	Trichoplusia ni TED virus
TRINITY_DN27106_c0_g1_i8	YP_009507248.1	31.25	528	333	10	3012	4541	138	653	1.18e-69	259	5363	ORF B	Trichoplusia ni TED virus
TRINITY_DN27106_c0_g1_i9	YP_009507248.1	31.25	528	333	10	3012	4541	138	653	1.1e-69	260	5363	ORF B	Trichoplusia ni TED virus
TRINITY_DN297419_c0_g1_i1	YP_010114486.1	42.235	528	288	11	1614	52	19	536	3e-113	354	2035	chaperonin groEL	Flavobacterium phage vB_FspM_immuto_2-6A
TRINITY_DN68627_c0_g1_i1	YP_010778819.1	28.409	528	337	15	1633	137	41	556	5.56e-52	192	1778	dynamin-like protein	Bodo saltans virus
TRINITY_DN1711_c0_g1_i13	YP_009015580.1	39.279	527	249	13	613	2160	11	477	1.22e-94	312	3119	gp277	Bacillus phage G
TRINITY_DN1711_c0_g1_i3	YP_009015580.1	39.279	527	249	13	617	2164	11	477	1.24e-94	312	3123	gp277	Bacillus phage G
TRINITY_DN18261_c1_g1_i3	YP_010778819.1	29.981	527	317	15	122	1582	40	554	1.36e-52	198	2742	dynamin-like protein	Bodo saltans virus
TRINITY_DN18261_c1_g1_i4	YP_010778819.1	29.981	527	317	15	122	1582	40	554	1.36e-52	198	2742	dynamin-like protein	Bodo saltans virus
TRINITY_DN19754_c0_g1_i3	YP_009482408.1	25.996	527	314	20	3142	1628	32	504	6.52e-34	143	3832	hAT family C-terminal dimerization region domain containing protein	Pandoravirus neocaledonia
TRINITY_DN1495_c0_g1_i10	YP_004061633.1	30.608	526	284	8	867	2390	23	485	6.29e-71	248	3288	hypothetical protein BpV1_203c	Bathycoccus sp. RCC1105 virus BpV1
TRINITY_DN16160_c0_g1_i10	YP_010796575.1	28.517	526	334	14	1625	108	5	508	3.36e-68	233	1814	EGT	Mythimna unipuncta nucleopolyhedrovirus
TRINITY_DN16160_c0_g1_i12	YP_010796575.1	28.517	526	334	14	1625	108	5	508	1.08e-68	233	1681	EGT	Mythimna unipuncta nucleopolyhedrovirus
TRINITY_DN16160_c0_g1_i1	YP_010796575.1	28.517	526	334	14	1715	198	5	508	1.71e-68	233	1721	EGT	Mythimna unipuncta nucleopolyhedrovirus
TRINITY_DN3357_c0_g1_i1	NP_570746.1	22.053	526	336	21	3019	4506	82	563	5.02e-17	90.5	4943	complement binding protein	Macacine gammaherpesvirus 5
TRINITY_DN42946_c0_g1_i2	YP_010803136.1	26.996	526	331	15	5655	4123	22	509	7.55e-37	154	6130	HrpA-like RNA helicase	Fadolivirus algeromassiliense
TRINITY_DN42946_c0_g1_i5	YP_010803136.1	26.996	526	331	15	5967	4435	22	509	8.08e-37	154	6442	HrpA-like RNA helicase	Fadolivirus algeromassiliense
TRINITY_DN11099_c0_g1_i11	YP_009507248.1	39.048	525	291	10	3737	2193	93	598	8.38e-107	371	5002	ORF B	Trichoplusia ni TED virus
TRINITY_DN11099_c0_g1_i4	YP_009507248.1	39.048	525	291	10	3409	1865	93	598	3.76e-107	371	4674	ORF B	Trichoplusia ni TED virus
TRINITY_DN11099_c0_g1_i5	YP_009507248.1	39.048	525	291	10	3737	2193	93	598	8.38e-107	371	5002	ORF B	Trichoplusia ni TED virus
TRINITY_DN11099_c0_g1_i6	YP_009507248.1	39.048	525	291	10	3742	2198	93	598	8.48e-107	371	5007	ORF B	Trichoplusia ni TED virus
TRINITY_DN11099_c0_g1_i8	YP_009507248.1	39.048	525	291	10	3736	2192	93	598	8.38e-107	371	5001	ORF B	Trichoplusia ni TED virus
TRINITY_DN146701_c0_g1_i2	YP_009329403.1	30.857	525	308	16	1550	48	12	505	4.77e-54	195	1632	ABC transporter, partial	Cedratvirus A11
TRINITY_DN185727_c0_g1_i1	YP_010780026.1	43.429	525	268	7	1008	2546	3	510	1.33e-142	441	3151	methionyl-tRNA synthetase	Tupanvirus deep ocean
TRINITY_DN27835_c0_g1_i2	YP_009666308.1	29.524	525	326	10	581	2056	470	983	1.94e-59	223	2735	Reverse Transcriptase, partial	Cladosporium fulvum T-1 virus
TRINITY_DN3845_c1_g1_i1	YP_009507248.1	21.905	525	288	16	4476	3238	502	1016	1.91e-16	89.4	4476	ORF B	Trichoplusia ni TED virus
TRINITY_DN3845_c1_g1_i4	YP_009507248.1	21.905	525	288	16	3071	1833	502	1016	1.1e-16	89.4	3071	ORF B	Trichoplusia ni TED virus
TRINITY_DN9032_c0_g1_i1	YP_009666308.1	24.762	525	327	13	2957	1476	540	1027	9.08e-23	108	2957	Reverse Transcriptase, partial	Cladosporium fulvum T-1 virus
TRINITY_DN9308_c0_g1_i5	YP_003969699.1	25.905	525	344	15	1899	358	118	608	4.07e-43	168	2129	putative metalloendopeptidase	Cafeteria roenbergensis virus BV-PW1
TRINITY_DN21894_c0_g1_i7	YP_009329403.1	26.527	524	347	11	426	1946	72	574	9.51e-55	176	1948	ABC transporter, partial	Cedratvirus A11
TRINITY_DN29389_c0_g2_i1	YP_010804413.1	46.183	524	270	8	1572	7	120	633	5.88e-146	449	1573	DNA topoisomerase 2	Pyramimonas orientalis virus
TRINITY_DN41036_c0_g1_i1	YP_010781689.1	51.527	524	219	7	2078	579	12	524	0	537	2456	prolyl-tRNA synthetase	Tupanvirus soda lake
TRINITY_DN10294_c0_g1_i4	YP_009480832.1	22.753	523	323	24	1781	375	30	525	5.36e-15	82.4	2422	Cytochrome P450	Pandoravirus macleodensis
TRINITY_DN151557_c0_g1_i2	YP_009666308.1	29.063	523	312	14	1926	409	540	1020	9.58e-45	175	1927	Reverse Transcriptase, partial	Cladosporium fulvum T-1 virus
TRINITY_DN27835_c0_g1_i7	YP_009666308.1	29.637	523	324	10	306	1775	472	983	1.79e-69	223	2454	Reverse Transcriptase, partial	Cladosporium fulvum T-1 virus
TRINITY_DN31781_c0_g1_i2	YP_009666308.1	27.151	523	344	9	1647	115	524	1021	6.55e-63	226	1647	Reverse Transcriptase, partial	Cladosporium fulvum T-1 virus
TRINITY_DN31781_c0_g1_i3	YP_009666308.1	27.342	523	343	9	1647	115	524	1021	1.28e-63	228	1647	Reverse Transcriptase, partial	Cladosporium fulvum T-1 virus
TRINITY_DN4073_c0_g1_i4	YP_010780396.1	48.375	523	237	6	3584	5083	12	524	2.39e-165	517	5552	prolyl-tRNA synthetase	Tupanvirus deep ocean
TRINITY_DN4073_c0_g1_i5	YP_010780396.1	48.375	523	237	6	2577	4076	12	524	1.17e-167	517	4545	prolyl-tRNA synthetase	Tupanvirus deep ocean
TRINITY_DN4073_c0_g1_i7	YP_010780396.1	48.375	523	237	6	2577	4076	12	524	1.17e-167	517	4545	prolyl-tRNA synthetase	Tupanvirus deep ocean
TRINITY_DN4108_c0_g1_i12	YP_010780309.1	27.342	523	330	15	144	1691	4	483	3e-36	153	3256	NcpA	Tupanvirus deep ocean
TRINITY_DN4108_c0_g1_i1	YP_010780309.1	27.342	523	330	15	144	1691	4	483	1.55e-36	153	2677	NcpA	Tupanvirus deep ocean
TRINITY_DN4108_c0_g1_i2	YP_010780309.1	27.342	523	330	15	144	1691	4	483	3.21e-37	152	1966	NcpA	Tupanvirus deep ocean
TRINITY_DN4108_c0_g1_i6	YP_010780309.1	27.342	523	330	15	144	1691	4	483	1.55e-36	153	2677	NcpA	Tupanvirus deep ocean
TRINITY_DN8210_c0_g1_i2	YP_009001225.1	29.828	523	316	15	2085	577	73	564	3.63e-52	194	2091	ABC transporter	Pithovirus sibericum
TRINITY_DN2508_c0_g1_i1	YP_010803678.1	37.548	522	296	8	390	1922	5	507	8.6e-114	358	2315	ABC transporter	Fadolivirus algeromassiliense
TRINITY_DN2508_c0_g1_i6	YP_010803678.1	37.548	522	296	8	390	1922	5	507	8.6e-114	358	2315	ABC transporter	Fadolivirus algeromassiliense
TRINITY_DN266_c0_g1_i1	YP_009483690.1	26.628	522	299	22	5992	4535	43	516	3.14e-32	138	6578	Carboxylic ester hydrolase	Pandoravirus quercus
TRINITY_DN266_c0_g1_i7	YP_009483690.1	26.437	522	300	22	1620	163	43	516	3.56e-33	137	1761	Carboxylic ester hydrolase	Pandoravirus quercus
TRINITY_DN266_c0_g1_i8	YP_009483690.1	26.628	522	299	22	1831	374	43	516	6.06e-33	138	2417	Carboxylic ester hydrolase	Pandoravirus quercus
TRINITY_DN4934_c0_g1_i1	YP_009664930.1	24.713	522	286	17	4023	5519	22	459	2.76e-26	118	5755	DNA helicase	Micromonas pusilla virus SP1
TRINITY_DN50136_c2_g1_i1	YP_009507248.1	33.142	522	308	11	3947	2445	68	569	3.12e-74	274	5541	ORF B	Trichoplusia ni TED virus
TRINITY_DN50136_c2_g1_i2	YP_009507248.1	33.142	522	308	11	3955	2453	68	569	3.13e-74	274	5549	ORF B	Trichoplusia ni TED virus
TRINITY_DN8367_c0_g1_i10	YP_009408586.1	30.077	522	299	18	1153	2598	1523	2018	7.91e-53	209	6322	polyprotein	Abisko virus
TRINITY_DN8367_c0_g1_i9	YP_009408586.1	30.077	522	299	18	1153	2598	1523	2018	8.33e-53	209	6503	polyprotein	Abisko virus
TRINITY_DN96264_c0_g1_i13	YP_004956771.1	21.073	522	301	15	299	1828	5	427	1.33e-15	83.6	1907	orf23 gene product	Helicoverpa zea nudivirus 2
TRINITY_DN99774_c1_g1_i4	YP_009507248.1	33.716	522	314	12	2817	1306	76	583	1.16e-81	291	3053	ORF B	Trichoplusia ni TED virus
TRINITY_DN170867_c0_g1_i1	YP_009481512.1	28.215	521	296	21	220	1677	30	507	5.36e-37	149	2033	Carboxylic ester hydrolase	Pandoravirus macleodensis
TRINITY_DN1722_c0_g1_i1	YP_010782486.1	25.528	521	327	18	2065	656	66	576	2.56e-24	112	2214	1-deoxy-D-xylulose-5-phosphate synthase	Tupanvirus soda lake
TRINITY_DN17418_c0_g1_i1	YP_009119837.1	35.317	521	266	19	164	1591	48	542	1.6e-79	262	1681	beta glucosidase	Pandoravirus inopinatum
TRINITY_DN17418_c0_g1_i2	YP_009119837.1	35.317	521	266	19	228	1655	48	542	6.59e-79	261	1745	beta glucosidase	Pandoravirus inopinatum
TRINITY_DN17418_c0_g1_i5	YP_009119837.1	35.317	521	266	19	228	1655	48	542	6.59e-79	261	1745	beta glucosidase	Pandoravirus inopinatum
TRINITY_DN20537_c0_g1_i1	YP_003969699.1	28.215	521	336	11	2643	1108	128	619	7.49e-49	188	3535	putative metalloendopeptidase	Cafeteria roenbergensis virus BV-PW1
TRINITY_DN44123_c0_g3_i1	YP_009507248.1	35.509	521	310	5	2839	1298	87	588	3.15e-85	300	2872	ORF B	Trichoplusia ni TED virus
TRINITY_DN34327_c0_g3_i2	YP_009507248.1	31.923	520	328	12	2380	860	95	601	6.57e-59	225	4254	ORF B	Trichoplusia ni TED virus
TRINITY_DN34327_c0_g3_i6	YP_009507248.1	31.923	520	328	12	2463	943	95	601	8.41e-59	225	4337	ORF B	Trichoplusia ni TED virus
TRINITY_DN4135_c0_g1_i1	YP_010804443.1	22.692	520	333	18	257	1681	35	530	7.83e-15	82	1787	hypothetical protein QKU58_gp091	Pyramimonas orientalis virus
TRINITY_DN104_c0_g1_i26	YP_009177124.1	30.829	519	331	11	5125	3611	34	538	2.45e-49	193	6031	ankyrin repeat family protein	Turkeypox virus
TRINITY_DN104_c0_g1_i31	YP_009177124.1	30.829	519	331	11	5023	3509	34	538	1.76e-49	194	6493	ankyrin repeat family protein	Turkeypox virus
TRINITY_DN104_c0_g1_i32	YP_009177124.1	30.829	519	331	11	5034	3520	34	538	9.76e-50	194	5208	ankyrin repeat family protein	Turkeypox virus
TRINITY_DN104_c0_g1_i39	YP_009177124.1	30.829	519	331	11	5136	3622	34	538	3.66e-49	193	6606	ankyrin repeat family protein	Turkeypox virus
TRINITY_DN104_c0_g1_i3	YP_009177124.1	30.829	519	331	11	5215	3701	34	538	2.37e-49	193	6685	ankyrin repeat family protein	Turkeypox virus
TRINITY_DN104_c0_g1_i53	YP_009177124.1	30.829	519	331	11	5319	3805	34	538	7.21e-49	192	6789	ankyrin repeat family protein	Turkeypox virus
TRINITY_DN104_c0_g1_i58	YP_009177124.1	30.829	519	331	11	5113	3599	34	538	5.81e-50	195	5287	ankyrin repeat family protein	Turkeypox virus
TRINITY_DN104_c0_g1_i5	YP_009177124.1	30.829	519	331	11	5308	3794	34	538	6.41e-49	192	6214	ankyrin repeat family protein	Turkeypox virus
TRINITY_DN104_c0_g1_i8	YP_009177124.1	30.829	519	331	11	5206	3692	34	538	7.04e-49	192	6676	ankyrin repeat family protein	Turkeypox virus
TRINITY_DN116147_c0_g1_i2	YP_010796575.1	24.324	518	310	14	296	1792	22	476	4.09e-43	165	1926	EGT	Mythimna unipuncta nucleopolyhedrovirus
TRINITY_DN116147_c0_g1_i4	YP_010796575.1	24.324	518	310	14	319	1815	22	476	2.86e-43	166	1949	EGT	Mythimna unipuncta nucleopolyhedrovirus
TRINITY_DN6214_c0_g5_i1	YP_009507248.1	36.486	518	316	6	1376	2917	2	510	1.48e-104	353	2917	ORF B	Trichoplusia ni TED virus
TRINITY_DN11872_c0_g1_i3	YP_010803544.1	42.747	517	277	7	1529	6	3	509	8.61e-138	415	1648	RNAse l inhibitor RLI1	Fadolivirus algeromassiliense
TRINITY_DN60458_c0_g1_i4	YP_009507248.1	37.718	517	309	7	3770	2253	94	608	9.02e-103	358	4713	ORF B	Trichoplusia ni TED virus
TRINITY_DN1306_c0_g1_i1	YP_009483690.1	26.938	516	301	20	216	1652	44	520	2.74e-35	144	1958	Carboxylic ester hydrolase	Pandoravirus quercus
TRINITY_DN153829_c1_g1_i1	YP_009666308.1	25.969	516	338	10	2258	738	563	1043	4.98e-49	190	2334	Reverse Transcriptase, partial	Cladosporium fulvum T-1 virus
TRINITY_DN1722_c0_g1_i3	YP_010782486.1	25.388	516	325	17	2053	656	71	576	9.46e-25	114	2645	1-deoxy-D-xylulose-5-phosphate synthase	Tupanvirus soda lake
TRINITY_DN4543_c0_g1_i15	NP_570746.1	26.357	516	319	19	2525	1053	85	564	1.14e-35	148	3807	complement binding protein	Macacine gammaherpesvirus 5
TRINITY_DN7680_c0_g1_i6	YP_009052166.1	22.481	516	326	14	513	1958	63	538	5e-20	99.8	3500	putative DNA topoisomerase IA	Aureococcus anophagefferens virus
TRINITY_DN7680_c0_g1_i9	YP_009052166.1	22.481	516	326	14	513	1958	63	538	3.09e-20	99.8	2632	putative DNA topoisomerase IA	Aureococcus anophagefferens virus
TRINITY_DN9185_c0_g1_i4	YP_009507248.1	31.977	516	317	6	1603	149	53	565	1.39e-70	261	4076	ORF B	Trichoplusia ni TED virus
TRINITY_DN9185_c0_g1_i9	YP_009507248.1	31.977	516	317	6	1603	149	53	565	2.76e-70	261	5038	ORF B	Trichoplusia ni TED virus
TRINITY_DN104_c0_g1_i26	YP_009177124.1	30.097	515	310	10	4951	3542	13	522	1.26e-44	179	6031	ankyrin repeat family protein	Turkeypox virus
TRINITY_DN104_c0_g1_i31	YP_009177124.1	30.097	515	310	10	4849	3440	13	522	1.08e-44	179	6493	ankyrin repeat family protein	Turkeypox virus
TRINITY_DN104_c0_g1_i32	YP_009177124.1	30.097	515	310	10	4860	3451	13	522	4.09e-45	180	5208	ankyrin repeat family protein	Turkeypox virus
TRINITY_DN104_c0_g1_i39	YP_009177124.1	30.097	515	310	10	4962	3553	13	522	1.58e-44	179	6606	ankyrin repeat family protein	Turkeypox virus
TRINITY_DN104_c0_g1_i3	YP_009177124.1	30.097	515	310	10	5041	3632	13	522	9.66e-45	179	6685	ankyrin repeat family protein	Turkeypox virus
TRINITY_DN104_c0_g1_i53	YP_009177124.1	30.097	515	310	10	5145	3736	13	522	4.72e-44	177	6789	ankyrin repeat family protein	Turkeypox virus
TRINITY_DN104_c0_g1_i58	YP_009177124.1	30.097	515	310	10	4939	3530	13	522	2.9e-45	181	5287	ankyrin repeat family protein	Turkeypox virus
TRINITY_DN104_c0_g1_i5	YP_009177124.1	30.097	515	310	10	5134	3725	13	522	4.2e-44	177	6214	ankyrin repeat family protein	Turkeypox virus
TRINITY_DN104_c0_g1_i8	YP_009177124.1	30.097	515	310	10	5032	3623	13	522	4.61e-44	177	6676	ankyrin repeat family protein	Turkeypox virus
TRINITY_DN27798_c2_g1_i2	YP_004061438.1	68.155	515	161	3	59	1597	4	517	0	657	1597	hypothetical protein BpV1_008c	Bathycoccus sp. RCC1105 virus BpV1
TRINITY_DN989_c0_g1_i2	YP_010796575.1	31.456	515	315	14	2221	719	5	495	1.05e-66	233	2355	EGT	Mythimna unipuncta nucleopolyhedrovirus
TRINITY_DN1341_c0_g1_i3	YP_009001225.1	28.988	514	323	13	396	1892	26	512	3.64e-58	214	2745	ABC transporter	Pithovirus sibericum
TRINITY_DN33129_c0_g1_i1	YP_009666308.1	34.63	514	290	10	3754	2267	536	1021	2.46e-71	263	3755	Reverse Transcriptase, partial	Cladosporium fulvum T-1 virus
TRINITY_DN365_c0_g1_i10	YP_003084228.1	24.903	514	234	21	942	2153	134	605	0.025	43.1	4197	hypothetical protein PSS2_gp084	Cyanophage PSS2
TRINITY_DN11012_c0_g1_i2	YP_009507248.1	42.3	513	285	4	112	1650	33	534	1.05e-145	449	1650	ORF B	Trichoplusia ni TED virus
TRINITY_DN125695_c0_g2_i1	YP_009665827.1	31.774	513	298	8	1521	58	79	564	2.9e-76	256	1831	hypothetical protein CsmBV13.10	Diolcogaster facetosa bracovirus
TRINITY_DN21591_c0_g1_i1	YP_009173037.1	38.402	513	277	13	1564	38	21	498	2.87e-103	324	1774	hypothetical protein AP054_gp025	Ostreococcus lucimarinus virus 7
TRINITY_DN21591_c0_g1_i2	YP_009173037.1	38.596	513	276	13	211	1737	21	498	2.47e-104	328	1841	hypothetical protein AP054_gp025	Ostreococcus lucimarinus virus 7
TRINITY_DN21591_c0_g1_i5	YP_009173037.1	38.402	513	277	13	211	1737	21	498	3.72e-98	326	3783	hypothetical protein AP054_gp025	Ostreococcus lucimarinus virus 7
TRINITY_DN21591_c0_g1_i5	YP_009173037.1	38.402	513	277	13	3573	2047	21	498	3.72e-98	326	3783	hypothetical protein AP054_gp025	Ostreococcus lucimarinus virus 7
TRINITY_DN393_c0_g1_i9	YP_009408106.1	24.172	513	325	17	3080	1596	18	484	7.96e-41	162	3591	BTB kelch-domain protein	Eptesipox virus
TRINITY_DN69655_c0_g1_i1	YP_010782486.1	23.587	513	334	16	1987	590	75	576	1.25e-25	116	2178	1-deoxy-D-xylulose-5-phosphate synthase	Tupanvirus soda lake
TRINITY_DN11098_c0_g1_i2	YP_009001225.1	28.516	512	339	9	1904	399	66	560	3.15e-61	221	2372	ABC transporter	Pithovirus sibericum
TRINITY_DN11800_c0_g1_i10	YP_009119837.1	34.961	512	257	17	1914	529	47	532	7.21e-78	262	2151	beta glucosidase	Pandoravirus inopinatum
TRINITY_DN11800_c0_g1_i2	YP_009119837.1	34.961	512	257	17	1838	453	47	532	4.14e-78	262	2075	beta glucosidase	Pandoravirus inopinatum
TRINITY_DN11800_c0_g1_i4	YP_009119837.1	34.961	512	257	17	1838	453	47	532	3.7e-78	262	2024	beta glucosidase	Pandoravirus inopinatum
TRINITY_DN18147_c1_g1_i9	YP_009165054.1	32.227	512	275	17	1828	398	2	476	1.66e-45	173	2160	Amidophosphoribosyltransferase	Mollivirus sibericum
TRINITY_DN1827_c0_g1_i12	YP_009507248.1	45.508	512	271	4	8907	10436	63	568	1.37e-137	466	14807	ORF B	Trichoplusia ni TED virus
TRINITY_DN1827_c0_g1_i13	YP_009507248.1	45.508	512	271	4	8908	10437	63	568	1.04e-137	466	11915	ORF B	Trichoplusia ni TED virus
TRINITY_DN1827_c0_g1_i14	YP_009507248.1	45.508	512	271	4	8907	10436	63	568	8.27e-138	466	11104	ORF B	Trichoplusia ni TED virus
TRINITY_DN232_c0_g1_i11	YP_009507248.1	45.703	512	261	6	4944	3415	91	587	2.92e-141	476	11952	ORF B	Trichoplusia ni TED virus
TRINITY_DN232_c0_g1_i17	YP_009507248.1	45.703	512	261	6	4944	3415	91	587	2.92e-141	476	11964	ORF B	Trichoplusia ni TED virus
TRINITY_DN232_c0_g1_i1	YP_009507248.1	45.703	512	261	6	5558	4029	91	587	3.11e-141	476	12559	ORF B	Trichoplusia ni TED virus
TRINITY_DN232_c0_g1_i2	YP_009507248.1	45.703	512	261	6	4944	3415	91	587	2.18e-141	476	9683	ORF B	Trichoplusia ni TED virus
TRINITY_DN232_c0_g1_i4	YP_009507248.1	45.703	512	261	6	5558	4029	91	587	2.4e-141	476	10355	ORF B	Trichoplusia ni TED virus
TRINITY_DN3407_c0_g1_i17	YP_628286.1	50	512	241	7	669	2183	23	526	2.81e-171	519	3365	protein-tyrosine kinase	Y73 sarcoma virus
TRINITY_DN3407_c0_g1_i3	YP_628286.1	50	512	241	7	1173	2687	23	526	1.61e-169	519	3869	protein-tyrosine kinase	Y73 sarcoma virus
TRINITY_DN3407_c0_g1_i4	YP_628286.1	50	512	241	7	669	2183	23	526	2.81e-171	519	3365	protein-tyrosine kinase	Y73 sarcoma virus
TRINITY_DN3407_c0_g1_i6	YP_628286.1	50	512	241	7	669	2183	23	526	1.6e-174	519	2563	protein-tyrosine kinase	Y73 sarcoma virus
TRINITY_DN3793_c1_g2_i1	YP_010796961.1	27.344	512	307	16	20	1459	289	767	5.28e-31	135	3397	PolB	Mayetiola barley midge adintovirus
TRINITY_DN8532_c0_g1_i12	NP_047448.1	24.805	512	301	15	818	2329	30	465	9.93e-34	139	2668	GTA	Bombyx mori nucleopolyhedrovirus
TRINITY_DN8532_c0_g1_i1	NP_047448.1	24.805	512	301	15	822	2333	30	465	1.35e-33	139	3190	GTA	Bombyx mori nucleopolyhedrovirus
TRINITY_DN8532_c0_g1_i2	NP_047448.1	24.805	512	301	15	822	2333	30	465	1.34e-33	139	3177	GTA	Bombyx mori nucleopolyhedrovirus
TRINITY_DN8532_c0_g1_i4	NP_047448.1	24.805	512	301	15	824	2335	30	465	1.35e-33	139	3192	GTA	Bombyx mori nucleopolyhedrovirus
TRINITY_DN111_c0_g1_i10	YP_009812643.1	23.483	511	342	20	7132	8628	78	551	5.87e-09	66.2	11286	minor tail protein	Microbacterium phage OneinaGillian
TRINITY_DN111_c0_g1_i12	YP_009812643.1	23.483	511	342	20	7132	8628	78	551	5.87e-09	66.2	11286	minor tail protein	Microbacterium phage OneinaGillian
TRINITY_DN1564_c0_g1_i1	YP_010796575.1	29.55	511	341	10	1848	346	6	507	1.52e-67	232	1937	EGT	Mythimna unipuncta nucleopolyhedrovirus
TRINITY_DN1564_c0_g1_i7	YP_010796575.1	29.354	511	342	10	1848	346	6	507	3.42e-67	231	1937	EGT	Mythimna unipuncta nucleopolyhedrovirus
TRINITY_DN2422_c0_g1_i4	YP_009173627.1	69.08	511	158	0	13	1545	104	614	0	674	1583	Hsp70 protein	Chrysochromulina ericina virus
TRINITY_DN3357_c0_g1_i10	NP_570746.1	25.832	511	289	23	574	1914	19	503	3.52e-32	138	5472	complement binding protein	Macacine gammaherpesvirus 5
TRINITY_DN3357_c0_g1_i1	NP_570746.1	25.832	511	289	23	574	1914	19	503	3.25e-32	138	4943	complement binding protein	Macacine gammaherpesvirus 5
TRINITY_DN3407_c0_g1_i15	YP_628286.1	50.098	511	240	7	336	1847	24	526	1.06e-175	518	2227	protein-tyrosine kinase	Y73 sarcoma virus
TRINITY_DN3407_c0_g1_i21	YP_628286.1	50.098	511	240	7	336	1847	24	526	2.13e-172	518	2987	protein-tyrosine kinase	Y73 sarcoma virus
TRINITY_DN3407_c0_g1_i23	YP_628286.1	50.098	511	240	7	336	1847	24	526	3.13e-172	518	3029	protein-tyrosine kinase	Y73 sarcoma virus
TRINITY_DN1564_c0_g1_i5	YP_010796575.1	29.02	510	345	10	1848	346	6	507	1.75e-65	227	1937	EGT	Mythimna unipuncta nucleopolyhedrovirus
TRINITY_DN3136_c0_g1_i1	YP_010796957.1	25.49	510	301	27	285	1748	159	611	1.08e-18	94	1750	PolB	Terrapene box turtle adintovirus
TRINITY_DN3136_c0_g1_i5	YP_010796957.1	25.49	510	301	27	479	1942	159	611	1.04e-18	94.7	1944	PolB	Terrapene box turtle adintovirus
TRINITY_DN3357_c0_g1_i10	NP_570746.1	25.294	510	305	25	469	1923	107	565	1.87e-22	108	5472	complement binding protein	Macacine gammaherpesvirus 5
TRINITY_DN3357_c0_g1_i1	NP_570746.1	25.294	510	305	25	469	1923	107	565	1.94e-22	107	4943	complement binding protein	Macacine gammaherpesvirus 5
TRINITY_DN3934_c0_g1_i4	YP_010783088.1	25.686	510	306	20	160	1584	6	477	2.19e-20	99	2526	arylsulfatase	Tetraselmis virus 1
TRINITY_DN3934_c0_g1_i5	YP_010783088.1	25.686	510	306	20	160	1584	6	477	1.94e-20	99	2520	arylsulfatase	Tetraselmis virus 1
TRINITY_DN1267_c0_g1_i13	YP_010803610.1	26.916	509	302	15	265	1713	5	469	1.21e-38	153	2210	deoxyribodipyrimidine photolyase	Fadolivirus algeromassiliense
TRINITY_DN1267_c0_g1_i17	YP_010803610.1	26.916	509	302	15	265	1713	5	469	1.32e-38	153	2255	deoxyribodipyrimidine photolyase	Fadolivirus algeromassiliense
TRINITY_DN1267_c0_g1_i1	YP_010803610.1	26.916	509	302	15	265	1713	5	469	1.09e-38	153	2150	deoxyribodipyrimidine photolyase	Fadolivirus algeromassiliense
TRINITY_DN1267_c0_g1_i20	YP_010803610.1	26.916	509	302	15	394	1842	5	469	2.6e-38	153	3166	deoxyribodipyrimidine photolyase	Fadolivirus algeromassiliense
TRINITY_DN1267_c0_g1_i2	YP_010803610.1	26.916	509	302	15	382	1830	5	469	2.58e-38	153	3152	deoxyribodipyrimidine photolyase	Fadolivirus algeromassiliense
TRINITY_DN1267_c0_g1_i5	YP_010803610.1	26.916	509	302	15	394	1842	5	469	2.59e-38	153	3164	deoxyribodipyrimidine photolyase	Fadolivirus algeromassiliense
TRINITY_DN1267_c0_g1_i9	YP_010803610.1	26.916	509	302	15	394	1842	5	469	2.65e-38	153	3209	deoxyribodipyrimidine photolyase	Fadolivirus algeromassiliense
TRINITY_DN18723_c0_g1_i4	YP_010803626.1	20.432	509	347	18	2261	750	344	799	2.19e-09	65.5	3417	P-type ATPase subfamily IV	Fadolivirus algeromassiliense
TRINITY_DN2128_c0_g1_i1	YP_010841540.1	36.346	509	232	9	2953	4368	347	800	1.53e-37	159	6127	collagen-like protein 7	Cotonvirus japonicus
TRINITY_DN3673_c0_g1_i6	YP_008378458.1	26.13	509	332	14	219	1718	18	491	7.94e-45	172	2494	GTA	Choristoneura rosaceana nucleopolyhedrovirus
TRINITY_DN69490_c1_g1_i8	NP_570296.1	27.112	509	330	12	1775	309	12	499	9.49e-42	162	1957	SPV136 kelch-like protein	Swinepox virus
TRINITY_DN136152_c0_g1_i2	YP_009173653.1	30.906	508	267	11	2	1297	650	1149	3.5e-62	222	1386	DNA-directed RNA polymerase II, subunit RpB1	Chrysochromulina ericina virus
TRINITY_DN18376_c0_g1_i4	YP_004894780.1	26.772	508	284	17	1905	631	174	676	1.04e-34	143	1910	glucose-methanol-choline oxidoreductase	Megavirus chiliensis
TRINITY_DN19148_c0_g1_i6	YP_010803998.1	31.299	508	299	13	1576	113	3	480	5.59e-78	259	1812	methionyl-tRNA synthetase	Fadolivirus algeromassiliense
TRINITY_DN4432_c0_g1_i14	YP_009507248.1	31.496	508	324	11	199	1686	95	590	2.35e-70	256	2703	ORF B	Trichoplusia ni TED virus
TRINITY_DN4432_c0_g1_i2	YP_009507248.1	31.299	508	325	11	199	1686	95	590	8.14e-69	251	2703	ORF B	Trichoplusia ni TED virus
TRINITY_DN84596_c0_g1_i1	YP_009336858.1	27.165	508	322	17	1490	9	399	872	2.43e-30	129	1544	hypothetical protein 1	Hubei toti-like virus 15
TRINITY_DN130556_c0_g1_i1	YP_009666308.1	27.219	507	325	10	987	2462	552	1029	5.94e-82	194	2781	Reverse Transcriptase, partial	Cladosporium fulvum T-1 virus
TRINITY_DN170353_c0_g1_i1	YP_009329013.1	24.063	507	336	16	367	1827	24	501	5.67e-27	120	1888	serine-threonine kinase	Cedratvirus A11
TRINITY_DN26626_c0_g1_i6	YP_009507248.1	38.067	507	300	5	2366	885	94	599	1.16e-103	359	4272	ORF B	Trichoplusia ni TED virus
TRINITY_DN26626_c0_g1_i7	YP_009507248.1	38.067	507	300	5	2366	885	94	599	1.16e-103	359	4272	ORF B	Trichoplusia ni TED virus
TRINITY_DN26626_c0_g1_i9	YP_009507248.1	37.87	507	301	5	2366	885	94	599	4.61e-106	359	3124	ORF B	Trichoplusia ni TED virus
TRINITY_DN9636_c0_g1_i2	YP_010777042.1	27.022	507	264	18	484	1905	126	559	8.78e-28	122	2827	choline dehydrogenase	Acanthamoeba polyphaga mimivirus
TRINITY_DN9636_c0_g1_i3	YP_010777042.1	27.022	507	264	18	484	1905	126	559	1.21e-27	122	2827	choline dehydrogenase	Acanthamoeba polyphaga mimivirus
TRINITY_DN9636_c0_g1_i6	YP_010777042.1	27.022	507	264	18	484	1905	126	559	8.78e-28	122	2827	choline dehydrogenase	Acanthamoeba polyphaga mimivirus
TRINITY_DN10235_c0_g1_i4	YP_009507248.1	25.494	506	279	15	48	1283	447	948	7.01e-30	129	1864	ORF B	Trichoplusia ni TED virus
TRINITY_DN13835_c5_g1_i1	YP_758442.1	28.261	506	313	11	1618	173	57	536	9.6e-55	199	1998	egt	Leucania separata nucleopolyhedrovirus
TRINITY_DN14310_c0_g1_i13	YP_009483690.1	27.273	506	292	19	2063	672	59	530	5.12e-27	120	2934	Carboxylic ester hydrolase	Pandoravirus quercus
TRINITY_DN14310_c0_g1_i5	YP_009483690.1	27.273	506	291	20	2060	672	59	530	4.62e-26	117	2931	Carboxylic ester hydrolase	Pandoravirus quercus
TRINITY_DN169462_c0_g1_i2	YP_009665827.1	32.016	506	295	8	1532	93	57	539	6.83e-86	280	1625	hypothetical protein CsmBV13.10	Diolcogaster facetosa bracovirus
TRINITY_DN21481_c0_g2_i1	YP_010803663.1	36.957	506	285	11	1489	11	4	488	1.64e-103	328	1874	class II glycyl-tRNA synthetase	Fadolivirus algeromassiliense
TRINITY_DN22088_c0_g1_i12	YP_010841796.1	30.04	506	300	19	2160	3647	1	462	1.2e-50	192	5740	putative ankyrin repeat protein	Cotonvirus japonicus
TRINITY_DN22088_c0_g1_i1	YP_010841796.1	30.04	506	300	19	2160	3647	1	462	9.51e-51	192	4810	putative ankyrin repeat protein	Cotonvirus japonicus
TRINITY_DN22088_c0_g1_i6	YP_010841796.1	30.04	506	300	19	1185	2672	1	462	9.38e-51	192	4765	putative ankyrin repeat protein	Cotonvirus japonicus
TRINITY_DN6489_c0_g1_i1	YP_009611685.1	20.356	506	337	18	5963	4527	596	1062	4.03e-06	55.8	6310	putative internalin	Agrobacterium phage Atu_ph07
TRINITY_DN7546_c0_g1_i3	YP_010803610.1	28.261	506	297	17	1635	190	7	470	1.04e-50	184	1777	deoxyribodipyrimidine photolyase	Fadolivirus algeromassiliense
TRINITY_DN7546_c0_g1_i4	YP_010803610.1	28.261	506	297	17	1898	453	7	470	4.78e-50	184	2040	deoxyribodipyrimidine photolyase	Fadolivirus algeromassiliense
TRINITY_DN7546_c0_g1_i5	YP_010803610.1	28.261	506	297	17	1898	453	7	470	3.91e-50	184	2040	deoxyribodipyrimidine photolyase	Fadolivirus algeromassiliense
TRINITY_DN11098_c0_g1_i8	YP_009001225.1	28.515	505	336	8	1889	399	73	560	1.77e-61	219	2047	ABC transporter	Pithovirus sibericum
TRINITY_DN17980_c1_g1_i17	YP_009507248.1	37.228	505	302	6	3403	1910	93	589	1.15e-101	357	5417	ORF B	Trichoplusia ni TED virus
TRINITY_DN17980_c1_g1_i23	YP_009507248.1	37.228	505	302	6	3408	1915	93	589	1.16e-101	357	5422	ORF B	Trichoplusia ni TED virus
TRINITY_DN17980_c1_g1_i6	YP_009507248.1	37.228	505	302	6	3093	1600	93	589	6.56e-102	357	5107	ORF B	Trichoplusia ni TED virus
TRINITY_DN18122_c0_g1_i6	YP_010803569.1	33.465	505	300	16	420	1883	2	487	1.67e-79	264	1994	cysteinyl-tRNA synthetase	Fadolivirus algeromassiliense
TRINITY_DN2292_c0_g1_i1	YP_003212952.1	25.743	505	279	17	2838	1414	16	454	1.07e-30	130	3054	hypothetical protein OTV1_129	Ostreococcus tauri virus 1
TRINITY_DN2292_c0_g1_i2	YP_003212952.1	25.743	505	279	17	2847	1423	16	454	1.08e-30	130	3063	hypothetical protein OTV1_129	Ostreococcus tauri virus 1
TRINITY_DN31103_c0_g1_i1	YP_010114486.1	47.921	505	255	6	1571	75	2	504	1.05e-145	434	1703	chaperonin groEL	Flavobacterium phage vB_FspM_immuto_2-6A
TRINITY_DN46603_c0_g1_i1	YP_009052437.1	33.069	505	289	12	523	1947	84	569	4.48e-81	271	2075	putative ELP-3 histone acetyl transferase	Aureococcus anophagefferens virus
TRINITY_DN51110_c0_g1_i1	YP_628286.1	51.881	505	229	6	1899	400	31	526	0	533	2036	protein-tyrosine kinase	Y73 sarcoma virus
TRINITY_DN64958_c0_g1_i13	YP_009507248.1	31.881	505	314	10	1460	2914	109	603	1.72e-64	243	4056	ORF B	Trichoplusia ni TED virus
TRINITY_DN64958_c0_g1_i4	YP_009507248.1	31.881	505	314	10	1459	2913	109	603	1.72e-64	243	4055	ORF B	Trichoplusia ni TED virus
TRINITY_DN111_c0_g1_i10	YP_009812643.1	24.405	504	339	16	9796	11283	82	551	1.15e-13	81.6	11286	minor tail protein	Microbacterium phage OneinaGillian
TRINITY_DN111_c0_g1_i12	YP_009812643.1	24.405	504	339	16	9796	11283	82	551	1.15e-13	81.6	11286	minor tail protein	Microbacterium phage OneinaGillian
TRINITY_DN30572_c0_g1_i1	YP_009507248.1	43.254	504	276	3	1653	142	91	584	3.01e-141	438	1657	ORF B	Trichoplusia ni TED virus
TRINITY_DN33142_c0_g1_i2	YP_010803055.1	31.349	504	294	13	1734	364	10	508	4.45e-67	233	2169	asparaginyl-tRNA synthetase class IIb	Fadolivirus algeromassiliense
TRINITY_DN35039_c0_g1_i2	YP_009507248.1	33.929	504	316	5	127	1611	75	570	1.4e-72	259	2194	ORF B	Trichoplusia ni TED virus
TRINITY_DN40617_c0_g2_i1	NP_043924.1	21.825	504	311	17	571	2010	491	935	5.49e-15	82.8	2011	gag-pol polyprotein	Snakehead retrovirus
TRINITY_DN10110_c0_g1_i7	YP_009483690.1	28.827	503	250	22	1639	305	64	516	1.71e-22	105	1855	Carboxylic ester hydrolase	Pandoravirus quercus
TRINITY_DN1341_c0_g1_i6	YP_009001225.1	29.622	503	305	11	278	1750	41	506	9.43e-62	224	2621	ABC transporter	Pithovirus sibericum
TRINITY_DN44723_c0_g2_i1	YP_009507248.1	33.598	503	314	6	925	2382	77	576	3.89e-78	277	2484	ORF B	Trichoplusia ni TED virus
TRINITY_DN4543_c0_g1_i18	NP_570746.1	27.038	503	270	19	2759	1470	85	563	1.45e-33	142	3814	complement binding protein	Macacine gammaherpesvirus 5
TRINITY_DN4543_c0_g1_i3	NP_570746.1	27.038	503	270	19	2633	1344	85	563	2e-33	141	3920	complement binding protein	Macacine gammaherpesvirus 5
TRINITY_DN4543_c0_g1_i7	NP_570746.1	27.038	503	270	19	2633	1344	85	563	2.27e-33	141	4258	complement binding protein	Macacine gammaherpesvirus 5
TRINITY_DN46702_c0_g1_i6	YP_009507248.1	32.207	503	319	9	3640	2156	91	579	5.91e-69	257	4289	ORF B	Trichoplusia ni TED virus
TRINITY_DN46702_c0_g1_i9	YP_009507248.1	32.207	503	319	9	3908	2424	91	579	4.04e-69	258	4557	ORF B	Trichoplusia ni TED virus
TRINITY_DN4921_c0_g1_i12	YP_009507248.1	30.815	503	320	11	1371	2825	70	562	6.19e-57	219	4789	ORF B	Trichoplusia ni TED virus
TRINITY_DN4921_c0_g1_i19	YP_009507248.1	30.815	503	320	11	1371	2825	70	562	4.61e-57	220	4858	ORF B	Trichoplusia ni TED virus
TRINITY_DN4921_c0_g1_i3	YP_009507248.1	30.815	503	320	11	1371	2825	70	562	5.19e-57	220	4846	ORF B	Trichoplusia ni TED virus
TRINITY_DN58582_c0_g1_i7	NP_570746.1	23.062	503	304	20	299	1693	49	506	7.38e-13	75.1	1768	complement binding protein	Macacine gammaherpesvirus 5
TRINITY_DN16968_c0_g1_i2	YP_010796961.1	50	502	234	5	1	1467	687	1184	5.16e-163	496	1569	PolB	Mayetiola barley midge adintovirus
TRINITY_DN16968_c0_g1_i8	YP_010796961.1	49.801	502	235	5	1	1467	687	1184	3.39e-162	494	1569	PolB	Mayetiola barley midge adintovirus
TRINITY_DN231087_c0_g1_i1	YP_919062.1	25.498	502	312	11	1591	113	43	491	2.72e-43	168	1825	DNA helicase	Halorubrum virus BJ1
TRINITY_DN18773_c0_g2_i1	YP_010803136.1	30.339	501	300	14	2098	680	34	513	1.47e-55	209	2969	HrpA-like RNA helicase	Fadolivirus algeromassiliense
TRINITY_DN18773_c0_g2_i4	YP_010803136.1	30.339	501	300	14	2330	912	34	513	3.45e-55	209	3550	HrpA-like RNA helicase	Fadolivirus algeromassiliense
TRINITY_DN18773_c0_g2_i5	YP_010803136.1	30.339	501	300	14	2330	912	34	513	2.37e-55	209	3201	HrpA-like RNA helicase	Fadolivirus algeromassiliense
TRINITY_DN20117_c0_g1_i5	YP_009483690.1	28.144	501	277	18	152	1522	54	515	8.19e-34	140	1962	Carboxylic ester hydrolase	Pandoravirus quercus
TRINITY_DN2408_c1_g1_i1	YP_009507248.1	33.134	501	317	6	2389	926	130	625	9.44e-60	228	4492	ORF B	Trichoplusia ni TED virus
TRINITY_DN2408_c1_g1_i2	YP_009507248.1	33.134	501	317	6	2389	926	130	625	6.67e-60	228	3974	ORF B	Trichoplusia ni TED virus
TRINITY_DN2408_c1_g1_i4	YP_009507248.1	33.134	501	317	6	2389	926	130	625	7.2e-60	228	4071	ORF B	Trichoplusia ni TED virus
TRINITY_DN28627_c1_g1_i2	YP_009666308.1	29.341	501	298	14	1	1455	560	1020	4.99e-42	167	2010	Reverse Transcriptase, partial	Cladosporium fulvum T-1 virus
TRINITY_DN28627_c1_g1_i3	YP_009666308.1	29.341	501	298	14	1	1455	560	1020	4.24e-42	167	1971	Reverse Transcriptase, partial	Cladosporium fulvum T-1 virus
TRINITY_DN451_c0_g1_i4	YP_010780181.1	21.557	501	318	19	2785	1391	4	465	3.03e-15	84.3	2966	hypothetical protein QJ856_gp1184	Tupanvirus deep ocean
TRINITY_DN4921_c0_g1_i11	YP_009507248.1	31.138	501	319	10	1122	2570	70	562	2.78e-60	230	4725	ORF B	Trichoplusia ni TED virus
TRINITY_DN4921_c0_g1_i16	YP_009507248.1	31.138	501	319	10	1371	2819	70	562	3.13e-60	230	4962	ORF B	Trichoplusia ni TED virus
TRINITY_DN4921_c0_g1_i18	YP_009507248.1	31.138	501	319	10	1122	2570	70	562	2.79e-60	230	4713	ORF B	Trichoplusia ni TED virus
TRINITY_DN5495_c0_g1_i2	NP_073525.1	24.75	501	348	7	2152	683	52	534	2.5e-37	151	2553	140R protein	Yaba-like disease virus
TRINITY_DN5495_c0_g1_i4	NP_073525.1	24.75	501	348	7	2152	683	52	534	1.9e-37	151	2349	140R protein	Yaba-like disease virus
TRINITY_DN5495_c0_g1_i5	NP_073525.1	24.75	501	348	7	2152	683	52	534	2.21e-37	151	2451	140R protein	Yaba-like disease virus
TRINITY_DN6489_c0_g1_i2	YP_009611685.1	22.754	501	327	19	5223	3820	41	514	4.32e-07	59.3	6317	putative internalin	Agrobacterium phage Atu_ph07
TRINITY_DN8110_c0_g1_i3	YP_010779936.1	26.946	501	304	19	2017	572	43	500	4.52e-29	126	2186	hypothetical protein QJ854_gp081	Moumouvirus goulette
TRINITY_DN8110_c0_g1_i5	YP_010779936.1	26.946	501	304	19	1842	397	43	500	3.49e-29	126	2011	hypothetical protein QJ854_gp081	Moumouvirus goulette
TRINITY_DN8845_c0_g1_i1	NP_570746.1	24.551	501	287	17	2531	1236	85	563	2.43e-27	122	3722	complement binding protein	Macacine gammaherpesvirus 5
TRINITY_DN8845_c0_g1_i3	NP_570746.1	24.551	501	287	17	2531	1236	85	563	1.51e-27	123	3215	complement binding protein	Macacine gammaherpesvirus 5
TRINITY_DN8845_c0_g1_i4	NP_570746.1	24.551	501	287	17	2531	1236	85	563	2.12e-27	122	3515	complement binding protein	Macacine gammaherpesvirus 5
TRINITY_DN8845_c0_g1_i5	NP_570746.1	24.551	501	287	17	2531	1236	85	563	2.43e-27	122	3722	complement binding protein	Macacine gammaherpesvirus 5
TRINITY_DN8845_c0_g1_i7	NP_570746.1	24.351	501	288	16	2531	1236	85	563	1.71e-27	122	3215	complement binding protein	Macacine gammaherpesvirus 5
TRINITY_DN9322_c0_g1_i10	YP_010796575.1	29.541	501	326	10	1780	317	5	491	2.69e-56	201	1818	EGT	Mythimna unipuncta nucleopolyhedrovirus
TRINITY_DN9322_c0_g1_i1	YP_010796575.1	29.341	501	327	8	1778	315	5	491	1.66e-57	204	1816	EGT	Mythimna unipuncta nucleopolyhedrovirus
TRINITY_DN9322_c0_g1_i2	YP_010796575.1	29.741	501	325	10	1772	309	5	491	7.34e-58	205	1810	EGT	Mythimna unipuncta nucleopolyhedrovirus
TRINITY_DN9322_c0_g1_i4	YP_010796575.1	29.341	501	327	8	1780	317	5	491	1.7e-57	204	1818	EGT	Mythimna unipuncta nucleopolyhedrovirus
TRINITY_DN9322_c0_g1_i8	YP_010796575.1	29.341	501	327	8	1780	317	5	491	1.7e-57	204	1818	EGT	Mythimna unipuncta nucleopolyhedrovirus

## Sheet: S3
Table S3: Summary of candidate virus-associated contigs identified from re-analysis of the Yunxiao M. fascifrons transcriptome dataset
sequence	target	identity	length	miss	gap	qstart	qend	hstart	hend	evalue	score	seq_length	protein	species
TRINITY_DN79_c0_g1_i4	YP_009553259.1	44.58	1799	861	29	11	5152	1435	3182	0	1388	5336	polyprotein	Psammotettix alienus iflavirus 1
TRINITY_DN79_c0_g1_i6	YP_009553259.1	44.636	1799	860	29	11	5152	1435	3182	0	1390	5336	polyprotein	Psammotettix alienus iflavirus 1
TRINITY_DN274_c0_g1_i1	YP_009173653.1	38.456	1503	843	22	238	4668	1	1447	0	992	6111	DNA-directed RNA polymerase II, subunit RpB1	Chrysochromulina ericina virus
TRINITY_DN274_c1_g1_i10	YP_003987013.1	29.871	1473	796	42	4087	164	56	1456	5.72e-178	574	4353	DNA-directed RNA polymerase subunit 1	Acanthamoeba polyphaga mimivirus
TRINITY_DN274_c1_g1_i4	YP_003987013.1	29.871	1473	796	42	4087	164	56	1456	5.72e-178	574	4353	DNA-directed RNA polymerase subunit 1	Acanthamoeba polyphaga mimivirus
TRINITY_DN274_c1_g1_i9	YP_003987013.1	29.584	1467	796	42	3907	2	56	1450	1.37e-175	566	4173	DNA-directed RNA polymerase subunit 1	Acanthamoeba polyphaga mimivirus
TRINITY_DN79_c1_g1_i3	YP_009129265.1	52.217	1308	582	19	1485	5357	13	1294	0	1257	5357	polyprotein	Graminella nigrifrons virus 1
TRINITY_DN79_c1_g1_i4	YP_009129265.1	52.217	1308	582	19	1484	5356	13	1294	0	1257	5356	polyprotein	Graminella nigrifrons virus 1
TRINITY_DN7508_c0_g1_i11	YP_010796957.1	32.414	1305	743	43	5204	1470	112	1337	4.56e-166	545	5329	PolB	Terrapene box turtle adintovirus
TRINITY_DN3726_c0_g1_i6	YP_010796961.1	33.617	1294	686	33	3938	216	9	1182	0	679	4361	PolB	Mayetiola barley midge adintovirus
TRINITY_DN3128_c0_g1_i1	YP_010796957.1	33.519	1259	701	45	516	4124	159	1337	0	585	5155	PolB	Terrapene box turtle adintovirus
TRINITY_DN3128_c0_g1_i20	YP_010796957.1	33.519	1259	701	45	516	4124	159	1337	0	585	4914	PolB	Terrapene box turtle adintovirus
TRINITY_DN3128_c0_g1_i7	YP_010796957.1	33.519	1259	701	45	516	4124	159	1337	1.02e-180	585	5336	PolB	Terrapene box turtle adintovirus
TRINITY_DN18933_c0_g1_i18	YP_010796957.1	33.094	1254	719	41	15587	11961	159	1337	8.23e-180	598	16521	PolB	Terrapene box turtle adintovirus
TRINITY_DN7508_c0_g1_i13	YP_010796957.1	32.774	1251	725	39	5090	1470	159	1337	4.65e-166	545	5329	PolB	Terrapene box turtle adintovirus
TRINITY_DN529_c0_g1_i17	YP_010796961.1	40.529	1209	640	22	785	4258	5	1185	0	809	7759	PolB	Mayetiola barley midge adintovirus
TRINITY_DN529_c0_g1_i3	YP_010796961.1	40.529	1209	640	22	785	4258	5	1185	0	808	8730	PolB	Mayetiola barley midge adintovirus
TRINITY_DN529_c0_g1_i5	YP_010796961.1	40.529	1209	640	22	785	4258	5	1185	0	808	9652	PolB	Mayetiola barley midge adintovirus
TRINITY_DN2332_c0_g1_i3	YP_010796961.1	39.321	1208	628	29	192	3569	2	1186	0	790	3575	PolB	Mayetiola barley midge adintovirus
TRINITY_DN2332_c0_g1_i4	YP_010796961.1	39.321	1208	628	29	192	3569	2	1186	0	790	3575	PolB	Mayetiola barley midge adintovirus
TRINITY_DN10102_c0_g1_i1	YP_008052546.1	32.448	1205	706	23	262	3627	20	1199	0	578	3653	DNA-directed RNA polymerase II subunit RPB2	Phaeocystis globosa virus
TRINITY_DN10102_c0_g1_i9	YP_008052546.1	32.448	1205	706	23	262	3627	20	1199	0	578	3653	DNA-directed RNA polymerase II subunit RPB2	Phaeocystis globosa virus
TRINITY_DN558_c0_g1_i4	YP_010796961.1	37.157	1203	660	23	3929	534	7	1184	0	700	4137	PolB	Mayetiola barley midge adintovirus
TRINITY_DN558_c0_g1_i6	YP_010796961.1	37.157	1203	660	23	3929	534	7	1184	0	701	4698	PolB	Mayetiola barley midge adintovirus
TRINITY_DN558_c0_g1_i7	YP_010796961.1	37.074	1203	661	23	3929	534	7	1184	0	701	4605	PolB	Mayetiola barley midge adintovirus
TRINITY_DN558_c0_g1_i8	YP_010796961.1	37.074	1203	661	23	3929	534	7	1184	0	701	4617	PolB	Mayetiola barley midge adintovirus
TRINITY_DN5822_c0_g1_i9	YP_010796957.1	33.25	1203	664	42	491	3955	167	1278	7.71e-175	560	4202	PolB	Terrapene box turtle adintovirus
TRINITY_DN5822_c0_g1_i2	YP_010796957.1	33.444	1202	662	43	484	3945	167	1278	1.89e-175	561	4192	PolB	Terrapene box turtle adintovirus
TRINITY_DN3128_c0_g1_i6	YP_010796957.1	33.222	1198	676	40	516	3971	159	1278	6.69e-175	564	4679	PolB	Terrapene box turtle adintovirus
TRINITY_DN2485_c0_g1_i1	YP_008052546.1	41.408	1193	628	26	206	3652	35	1200	0	872	3724	DNA-directed RNA polymerase II subunit RPB2	Phaeocystis globosa virus
TRINITY_DN1858_c0_g1_i12	YP_010796961.1	39.01	1192	636	23	1693	5055	13	1184	0	803	5990	PolB	Mayetiola barley midge adintovirus
TRINITY_DN1858_c0_g1_i2	YP_010796961.1	39.01	1192	636	23	1692	5054	13	1184	0	803	5989	PolB	Mayetiola barley midge adintovirus
TRINITY_DN1858_c0_g1_i4	YP_010796961.1	39.01	1192	636	23	1082	4444	13	1184	0	803	5379	PolB	Mayetiola barley midge adintovirus
TRINITY_DN1858_c0_g1_i5	YP_010796961.1	39.01	1192	636	23	1693	5055	13	1184	0	803	9233	PolB	Mayetiola barley midge adintovirus
TRINITY_DN1858_c0_g1_i6	YP_010796961.1	39.01	1192	636	23	1062	4424	13	1184	0	803	5359	PolB	Mayetiola barley midge adintovirus
TRINITY_DN1262_c0_g1_i13	YP_010796961.1	40.89	1191	624	21	1859	5215	2	1184	0	835	13097	PolB	Mayetiola barley midge adintovirus
TRINITY_DN1262_c0_g1_i14	YP_010796961.1	40.89	1191	624	21	1859	5215	2	1184	0	835	13097	PolB	Mayetiola barley midge adintovirus
TRINITY_DN1262_c0_g1_i22	YP_010796961.1	40.89	1191	624	21	1874	5230	2	1184	0	834	13112	PolB	Mayetiola barley midge adintovirus
TRINITY_DN1262_c0_g2_i4	YP_010796961.1	40.89	1191	624	21	7253	3897	2	1184	0	834	9263	PolB	Mayetiola barley midge adintovirus
TRINITY_DN3726_c0_g1_i14	YP_010796961.1	35.144	1178	608	28	3629	216	121	1182	0	680	3885	PolB	Mayetiola barley midge adintovirus
TRINITY_DN6011_c0_g1_i4	YP_004732897.1	25.834	1169	720	39	122	3391	27	1127	2.37e-82	295	3412	hypothetical protein WIV_gp114	Wiseana iridescent virus
TRINITY_DN6011_c0_g1_i9	YP_004732897.1	25.834	1169	720	39	122	3391	27	1127	2.37e-82	295	3412	hypothetical protein WIV_gp114	Wiseana iridescent virus
TRINITY_DN2332_c0_g1_i2	YP_010796961.1	40.331	1148	588	26	110	3331	62	1186	0	786	3337	PolB	Mayetiola barley midge adintovirus
TRINITY_DN7508_c0_g1_i2	YP_010796957.1	34.236	1145	642	36	4775	1470	261	1337	8.06e-167	543	4816	PolB	Terrapene box turtle adintovirus
TRINITY_DN4982_c0_g1_i2	YP_009325819.1	43.619	1144	543	22	422	3826	4	1054	0	897	5552	DNA topoisomerase II large subunit	Only Syngen Nebraska virus 5
TRINITY_DN4982_c0_g1_i7	YP_009325819.1	43.619	1144	543	22	422	3826	4	1054	0	897	5552	DNA topoisomerase II large subunit	Only Syngen Nebraska virus 5
TRINITY_DN4982_c0_g1_i1	YP_009325819.1	43.57	1143	545	22	424	3828	4	1054	0	898	5554	DNA topoisomerase II large subunit	Only Syngen Nebraska virus 5
TRINITY_DN4982_c0_g1_i3	YP_009325819.1	43.57	1143	545	22	418	3822	4	1054	0	897	5548	DNA topoisomerase II large subunit	Only Syngen Nebraska virus 5
TRINITY_DN5822_c0_g1_i5	YP_010796957.1	32.983	1143	637	41	508	3792	167	1228	1.03e-161	523	3964	PolB	Terrapene box turtle adintovirus
TRINITY_DN5822_c0_g1_i8	YP_010796957.1	32.983	1143	637	41	491	3775	167	1228	9.05e-162	523	3947	PolB	Terrapene box turtle adintovirus
TRINITY_DN160855_c0_g1_i1	YP_003800001.1	43.268	1114	558	18	3276	55	259	1338	0	809	3969	RNA-directed RNA polymerase, partial	Spissistilus festinus virus 1
TRINITY_DN7508_c0_g1_i6	YP_010796957.1	34.681	1113	624	35	4674	1471	283	1337	2.54e-165	543	5321	PolB	Terrapene box turtle adintovirus
TRINITY_DN7508_c0_g1_i18	YP_010796957.1	34.818	1100	611	35	4175	1011	299	1337	1.64e-166	538	4175	PolB	Terrapene box turtle adintovirus
TRINITY_DN428_c0_g1_i10	YP_010782239.1	37.694	1093	607	19	90	3326	1	1033	0	630	3845	putative ATP-citrate synthase	Tupanvirus soda lake
TRINITY_DN428_c0_g1_i4	YP_010782239.1	37.694	1093	607	19	90	3326	1	1033	0	630	3845	putative ATP-citrate synthase	Tupanvirus soda lake
TRINITY_DN18933_c0_g1_i24	YP_010796957.1	34.995	1083	599	35	15089	11973	316	1337	5.84e-175	583	15257	PolB	Terrapene box turtle adintovirus
TRINITY_DN4527_c0_g1_i13	YP_010796961.1	36.322	1082	582	24	2989	44	112	1186	0	645	3423	PolB	Mayetiola barley midge adintovirus
TRINITY_DN4527_c0_g1_i1	YP_010796961.1	36.322	1082	582	24	2989	44	112	1186	0	645	3423	PolB	Mayetiola barley midge adintovirus
TRINITY_DN4527_c0_g1_i4	YP_010796961.1	36.506	1082	580	24	2989	44	112	1186	0	649	3423	PolB	Mayetiola barley midge adintovirus
TRINITY_DN6011_c0_g1_i5	YP_004732897.1	24.647	1063	663	37	122	3073	27	1030	2.28e-67	249	3075	hypothetical protein WIV_gp114	Wiseana iridescent virus
TRINITY_DN581_c0_g1_i3	YP_009001498.1	28.369	1061	641	33	519	3653	5	962	1.07e-96	343	3700	ABC transporter	Anomala cuprea entomopoxvirus
TRINITY_DN3128_c0_g1_i15	YP_010796957.1	31.792	1060	607	38	516	3557	159	1148	1.09e-138	457	3557	PolB	Terrapene box turtle adintovirus
TRINITY_DN3128_c0_g1_i2	YP_010796957.1	31.693	1057	612	37	516	3557	159	1148	1.97e-138	456	3557	PolB	Terrapene box turtle adintovirus
TRINITY_DN9114_c1_g1_i11	YP_010796961.1	38.046	1054	588	17	1129	4149	110	1145	0	679	4152	PolB	Mayetiola barley midge adintovirus
TRINITY_DN9114_c1_g1_i1	YP_010796961.1	38.046	1054	588	17	1108	4128	110	1145	0	679	4131	PolB	Mayetiola barley midge adintovirus
TRINITY_DN5361_c0_g1_i1	YP_010803150.1	39.092	1013	578	19	3003	55	84	1087	0	716	3003	isoleucyl-tRNA synthetase	Fadolivirus algeromassiliense
TRINITY_DN5361_c0_g1_i2	YP_010803150.1	39.092	1013	578	19	3466	518	84	1087	0	715	3466	isoleucyl-tRNA synthetase	Fadolivirus algeromassiliense
TRINITY_DN73633_c0_g1_i1	YP_009611685.1	22.565	1006	638	40	3919	1148	65	1011	1.72e-18	95.9	4790	putative internalin	Agrobacterium phage Atu_ph07
TRINITY_DN428_c0_g1_i3	YP_010782239.1	36.219	1005	568	18	90	3062	1	946	5.56e-175	541	3064	putative ATP-citrate synthase	Tupanvirus soda lake
TRINITY_DN428_c0_g1_i6	YP_010782239.1	36.219	1005	568	18	90	3062	1	946	4.36e-175	541	3064	putative ATP-citrate synthase	Tupanvirus soda lake
TRINITY_DN11154_c1_g1_i1	YP_010803725.1	47.112	1004	502	8	292	3294	2	979	0	962	3449	ubiquitin activating enzyme	Fadolivirus algeromassiliense
TRINITY_DN2076_c0_g1_i12	YP_010796961.1	39.2	1000	544	18	1096	3963	110	1089	0	665	4007	PolB	Mayetiola barley midge adintovirus
TRINITY_DN2076_c0_g1_i7	YP_010796961.1	39.2	1000	544	18	1262	4129	110	1089	0	664	4173	PolB	Mayetiola barley midge adintovirus
TRINITY_DN2076_c0_g1_i3	YP_010796961.1	38.839	999	549	17	1096	3963	110	1089	0	656	4007	PolB	Mayetiola barley midge adintovirus
TRINITY_DN8086_c0_g1_i1	YP_010796961.1	32.565	998	590	25	1020	3854	123	1090	1.76e-137	453	3856	PolB	Mayetiola barley midge adintovirus
TRINITY_DN8086_c0_g1_i6	YP_010796961.1	32.565	998	590	25	811	3645	123	1090	4.67e-138	453	3647	PolB	Mayetiola barley midge adintovirus
TRINITY_DN8086_c0_g1_i7	YP_010796961.1	32.565	998	590	25	781	3615	123	1090	3.05e-138	453	3617	PolB	Mayetiola barley midge adintovirus
TRINITY_DN2962_c0_g1_i2	YP_009666308.1	27.477	979	636	23	5114	2271	100	1035	1.68e-103	361	5130	Reverse Transcriptase, partial	Cladosporium fulvum T-1 virus
TRINITY_DN2962_c0_g1_i3	YP_009666308.1	27.477	979	636	23	3498	655	100	1035	7.13e-106	361	3514	Reverse Transcriptase, partial	Cladosporium fulvum T-1 virus
TRINITY_DN2962_c0_g1_i8	YP_009666308.1	27.375	979	637	23	5114	2271	100	1035	8.96e-104	362	5130	Reverse Transcriptase, partial	Cladosporium fulvum T-1 virus
TRINITY_DN146421_c0_g1_i3	YP_010796961.1	33.677	971	534	22	1720	4443	13	936	2.47e-144	476	4487	PolB	Mayetiola barley midge adintovirus
TRINITY_DN5765_c0_g1_i12	YP_009666308.1	26.571	971	613	19	5096	2370	104	1036	3.51e-94	335	7516	Reverse Transcriptase, partial	Cladosporium fulvum T-1 virus
TRINITY_DN5765_c0_g1_i6	YP_009666308.1	26.571	971	613	19	5096	2370	104	1036	1.36e-93	333	7516	Reverse Transcriptase, partial	Cladosporium fulvum T-1 virus
TRINITY_DN5765_c0_g1_i9	YP_009666308.1	26.571	971	613	19	5099	2373	104	1036	1.36e-93	333	7519	Reverse Transcriptase, partial	Cladosporium fulvum T-1 virus
TRINITY_DN2485_c0_g1_i3	YP_008052546.1	43.646	960	491	17	19	2805	260	1200	0	769	2877	DNA-directed RNA polymerase II subunit RPB2	Phaeocystis globosa virus
TRINITY_DN2485_c0_g1_i4	YP_008052546.1	43.646	960	491	17	19	2805	260	1200	0	769	2877	DNA-directed RNA polymerase II subunit RPB2	Phaeocystis globosa virus
TRINITY_DN2485_c0_g1_i7	YP_008052546.1	43.646	960	491	17	19	2805	260	1200	0	769	2877	DNA-directed RNA polymerase II subunit RPB2	Phaeocystis globosa virus
TRINITY_DN11136_c0_g1_i3	YP_007673911.1	47.808	958	439	14	2969	129	3	910	0	851	3103	glycine dehydrogenase	Prochlorococcus phage MED4-213
TRINITY_DN948_c0_g1_i18	YP_009507248.1	31.335	951	511	30	4163	1608	150	1057	2.93e-112	389	7159	ORF B	Trichoplusia ni TED virus
TRINITY_DN2332_c0_g1_i5	YP_010796961.1	43.235	946	470	21	7	2712	262	1184	0	717	2724	PolB	Mayetiola barley midge adintovirus
TRINITY_DN2332_c0_g1_i9	YP_010796961.1	43.129	946	471	21	7	2712	262	1184	0	717	2724	PolB	Mayetiola barley midge adintovirus
TRINITY_DN2076_c0_g1_i10	YP_010796961.1	38.812	943	517	16	1096	3795	110	1035	0	632	3803	PolB	Mayetiola barley midge adintovirus
TRINITY_DN2076_c0_g1_i5	YP_010796961.1	39.024	943	515	15	1262	3961	110	1035	0	639	3969	PolB	Mayetiola barley midge adintovirus
TRINITY_DN2332_c0_g1_i6	YP_010796961.1	43.16	943	475	20	7	2712	262	1184	0	718	2724	PolB	Mayetiola barley midge adintovirus
TRINITY_DN4931_c0_g1_i1	YP_010796957.1	29.032	930	565	31	222	2900	162	1033	9.54e-100	344	2935	PolB	Terrapene box turtle adintovirus
TRINITY_DN3360_c0_g1_i10	YP_009666308.1	26.002	923	578	24	3595	6114	108	1008	1.27e-75	278	6844	Reverse Transcriptase, partial	Cladosporium fulvum T-1 virus
TRINITY_DN3360_c0_g1_i12	YP_009666308.1	26.002	923	578	24	3586	6105	108	1008	1.27e-75	278	6835	Reverse Transcriptase, partial	Cladosporium fulvum T-1 virus
TRINITY_DN3360_c0_g1_i13	YP_009666308.1	26.002	923	578	24	3592	6111	108	1008	1.27e-75	278	6841	Reverse Transcriptase, partial	Cladosporium fulvum T-1 virus
TRINITY_DN3360_c0_g1_i6	YP_009666308.1	26.002	923	578	24	3595	6114	108	1008	1.27e-75	278	6844	Reverse Transcriptase, partial	Cladosporium fulvum T-1 virus
TRINITY_DN8086_c0_g1_i4	YP_010796961.1	32.828	923	563	20	3950	1278	287	1184	3.76e-132	439	4007	PolB	Mayetiola barley midge adintovirus
TRINITY_DN3360_c0_g1_i18	YP_009666308.1	25.95	921	581	24	816	3335	108	1008	4.31e-77	278	3379	Reverse Transcriptase, partial	Cladosporium fulvum T-1 virus
TRINITY_DN223_c2_g1_i12	YP_009507248.1	30.349	916	558	21	2456	5053	124	1009	1.14e-121	414	5316	ORF B	Trichoplusia ni TED virus
TRINITY_DN223_c2_g1_i13	YP_009507248.1	30.349	916	558	21	2456	5053	124	1009	1.14e-121	414	5316	ORF B	Trichoplusia ni TED virus
TRINITY_DN223_c2_g1_i14	YP_009507248.1	30.349	916	558	21	2456	5053	124	1009	1.14e-121	414	5316	ORF B	Trichoplusia ni TED virus
TRINITY_DN223_c2_g1_i3	YP_009507248.1	30.349	916	558	21	2456	5053	124	1009	1.14e-121	414	5316	ORF B	Trichoplusia ni TED virus
TRINITY_DN37645_c0_g1_i11	YP_010803161.1	27.571	914	619	14	145	2811	6	901	1.41e-106	358	3316	peptidase M16	Fadolivirus algeromassiliense
TRINITY_DN37645_c0_g1_i5	YP_010803161.1	27.571	914	619	14	296	2962	6	901	4.31e-106	358	3467	peptidase M16	Fadolivirus algeromassiliense
TRINITY_DN4160_c0_g1_i10	YP_009174650.1	35.746	912	504	26	2986	314	21	871	3.67e-151	476	3293	putative DNA polymerase	Yellowstone lake phycodnavirus 2
TRINITY_DN4160_c0_g1_i1	YP_009174650.1	35.746	912	504	26	2986	314	21	871	3.67e-151	476	3293	putative DNA polymerase	Yellowstone lake phycodnavirus 2
TRINITY_DN2076_c0_g1_i1	YP_010796961.1	39.116	905	492	15	39	2624	147	1035	0	615	2632	PolB	Mayetiola barley midge adintovirus
TRINITY_DN3589_c0_g1_i3	YP_010802960.1	24.889	904	599	18	579	3269	59	889	1.57e-58	223	4503	hypothetical protein QKU48_gp0077	Fadolivirus algeromassiliense
TRINITY_DN3589_c0_g1_i7	YP_010802960.1	24.889	904	599	18	579	3269	59	889	1.57e-58	223	4503	hypothetical protein QKU48_gp0077	Fadolivirus algeromassiliense
TRINITY_DN3624_c2_g4_i2	YP_009448535.1	26.063	894	571	30	2578	86	9	875	2.23e-71	258	2594	Isoleucyl-tRNA synthetase	Orpheovirus IHUMI-LCC2
TRINITY_DN11621_c0_g1_i12	YP_009507248.1	27.018	892	519	20	4158	1840	138	1016	3.78e-86	310	5565	ORF B	Trichoplusia ni TED virus
TRINITY_DN11621_c0_g1_i7	YP_009507248.1	27.018	892	519	20	3590	1272	138	1016	2.72e-86	310	4997	ORF B	Trichoplusia ni TED virus
TRINITY_DN11621_c0_g1_i9	YP_009507248.1	27.018	892	519	20	3791	1473	138	1016	3.14e-86	310	5198	ORF B	Trichoplusia ni TED virus
TRINITY_DN11621_c0_g2_i2	YP_009507248.1	27.018	892	519	20	1268	3586	138	1016	2.4e-86	310	4855	ORF B	Trichoplusia ni TED virus
TRINITY_DN161057_c0_g1_i1	YP_010841540.1	36.991	884	406	16	2	2437	408	1212	1.68e-76	282	3533	collagen-like protein 7	Cotonvirus japonicus
TRINITY_DN4635_c0_g1_i6	YP_010803532.1	34.768	883	496	15	2760	130	9	817	6.68e-176	539	3296	eukaryotic translation elongation factor 2	Fadolivirus algeromassiliense
TRINITY_DN6685_c0_g1_i2	YP_009129265.1	59.524	882	349	5	2632	2	154	1032	0	1033	2644	polyprotein	Graminella nigrifrons virus 1
TRINITY_DN6685_c0_g1_i3	YP_009129265.1	59.751	882	347	5	2632	2	154	1032	0	1036	2644	polyprotein	Graminella nigrifrons virus 1
TRINITY_DN6685_c0_g1_i4	YP_009129265.1	59.751	882	347	5	2632	2	154	1032	0	1036	2644	polyprotein	Graminella nigrifrons virus 1
TRINITY_DN3128_c0_g1_i21	YP_010796957.1	28.944	881	516	34	516	3026	159	973	3.67e-81	291	3026	PolB	Terrapene box turtle adintovirus
TRINITY_DN3128_c0_g1_i5	YP_010796957.1	28.944	881	515	36	721	3228	159	973	1.33e-79	288	3228	PolB	Terrapene box turtle adintovirus
TRINITY_DN846_c0_g1_i10	YP_010796961.1	35.682	880	450	25	3194	609	42	823	0	484	3351	PolB	Mayetiola barley midge adintovirus
TRINITY_DN846_c0_g1_i13	YP_010796961.1	35.455	880	452	25	3194	609	42	823	0	480	3351	PolB	Mayetiola barley midge adintovirus
TRINITY_DN846_c0_g1_i9	YP_010796961.1	35.568	880	451	25	3194	609	42	823	0	482	3351	PolB	Mayetiola barley midge adintovirus
TRINITY_DN9265_c0_g1_i10	YP_010803626.1	22.577	877	563	27	453	2990	7	798	3.8e-37	155	4118	P-type ATPase subfamily IV	Fadolivirus algeromassiliense
TRINITY_DN9265_c0_g1_i11	YP_010803626.1	22.577	877	563	27	453	2990	7	798	2.86e-37	155	3680	P-type ATPase subfamily IV	Fadolivirus algeromassiliense
TRINITY_DN9265_c0_g1_i1	YP_010803626.1	22.349	877	565	26	138	2675	7	798	2.61e-37	155	2915	P-type ATPase subfamily IV	Fadolivirus algeromassiliense
TRINITY_DN9265_c0_g1_i3	YP_010803626.1	22.349	877	565	26	453	2990	7	798	3.3e-37	155	3230	P-type ATPase subfamily IV	Fadolivirus algeromassiliense
TRINITY_DN9265_c0_g1_i6	YP_010803626.1	22.577	877	563	27	453	2990	7	798	2.95e-37	155	3385	P-type ATPase subfamily IV	Fadolivirus algeromassiliense
TRINITY_DN161057_c0_g1_i1	YP_010841540.1	39.13	874	404	15	101	2437	273	1113	1.21e-71	267	3533	collagen-like protein 7	Cotonvirus japonicus
TRINITY_DN38302_c0_g1_i1	YP_009507248.1	26.575	873	518	29	3147	805	55	896	1.61e-64	242	3672	ORF B	Trichoplusia ni TED virus
TRINITY_DN6808_c0_g1_i2	YP_010803626.1	21.749	869	549	33	301	2808	14	784	3.56e-24	113	3271	P-type ATPase subfamily IV	Fadolivirus algeromassiliense
TRINITY_DN6808_c0_g1_i6	YP_010803626.1	21.749	869	549	33	301	2808	14	784	3.56e-24	113	3271	P-type ATPase subfamily IV	Fadolivirus algeromassiliense
TRINITY_DN1774_c0_g1_i10	YP_009507248.1	30.334	867	516	22	3878	6250	93	947	4.03e-114	395	7057	ORF B	Trichoplusia ni TED virus
TRINITY_DN1774_c0_g1_i15	YP_009507248.1	30.334	867	516	22	3878	6250	93	947	3.96e-114	395	7822	ORF B	Trichoplusia ni TED virus
TRINITY_DN1774_c0_g1_i18	YP_009507248.1	30.334	867	516	22	3878	6250	93	947	4.73e-114	395	7822	ORF B	Trichoplusia ni TED virus
TRINITY_DN1774_c0_g1_i7	YP_009507248.1	30.334	867	516	22	3722	6094	93	947	4.57e-114	395	7666	ORF B	Trichoplusia ni TED virus
TRINITY_DN19487_c0_g1_i7	YP_010803676.1	31.818	858	477	20	2748	211	3	764	7.9e-131	417	3072	valyl-tRNA synthetase	Fadolivirus algeromassiliense
TRINITY_DN948_c0_g1_i10	YP_009507248.1	32.71	856	449	26	4164	1876	150	971	2.75e-111	386	7169	ORF B	Trichoplusia ni TED virus
TRINITY_DN948_c0_g1_i19	YP_009507248.1	32.71	856	449	26	4164	1876	150	971	2.92e-111	386	7418	ORF B	Trichoplusia ni TED virus
TRINITY_DN948_c0_g1_i2	YP_009507248.1	32.71	856	449	26	4164	1876	150	971	3.72e-111	386	8638	ORF B	Trichoplusia ni TED virus
TRINITY_DN948_c0_g1_i7	YP_009507248.1	32.71	856	449	26	4164	1876	150	971	3.69e-111	386	8592	ORF B	Trichoplusia ni TED virus
TRINITY_DN19487_c0_g1_i4	YP_010803676.1	32.281	855	477	19	2748	211	3	764	6.55e-134	423	2784	valyl-tRNA synthetase	Fadolivirus algeromassiliense
TRINITY_DN19487_c0_g1_i6	YP_010803676.1	32.281	855	477	19	2748	211	3	764	6.55e-134	423	2784	valyl-tRNA synthetase	Fadolivirus algeromassiliense
TRINITY_DN19487_c0_g1_i8	YP_010803676.1	32.164	855	478	20	2748	211	3	764	1.12e-131	418	2888	valyl-tRNA synthetase	Fadolivirus algeromassiliense
TRINITY_DN6208_c0_g1_i14	YP_009701904.1	22.482	854	467	29	3065	639	25	728	4.93e-19	97.1	3803	ATPase	Paramecium bursaria Chlorella virus CVA-1
TRINITY_DN6208_c0_g1_i3	YP_009701904.1	22.482	854	467	29	3065	639	25	728	4.34e-19	97.1	3496	ATPase	Paramecium bursaria Chlorella virus CVA-1
TRINITY_DN161057_c0_g1_i1	YP_010841540.1	35.571	849	380	14	95	2437	259	1008	1.64e-72	270	3533	collagen-like protein 7	Cotonvirus japonicus
TRINITY_DN161057_c0_g1_i1	YP_010841540.1	40.212	848	425	14	2	2437	384	1185	8.26e-84	304	3533	collagen-like protein 7	Cotonvirus japonicus
TRINITY_DN3398_c0_g1_i10	YP_009666308.1	30.612	833	495	16	4811	2376	262	1032	4.89e-110	382	6745	Reverse Transcriptase, partial	Cladosporium fulvum T-1 virus
TRINITY_DN3398_c0_g1_i13	YP_009666308.1	30.612	833	495	16	4811	2376	262	1032	4.08e-110	382	6289	Reverse Transcriptase, partial	Cladosporium fulvum T-1 virus
TRINITY_DN3398_c0_g1_i18	YP_009666308.1	30.612	833	495	16	2730	295	262	1032	5.53e-114	381	3217	Reverse Transcriptase, partial	Cladosporium fulvum T-1 virus
TRINITY_DN3398_c0_g1_i21	YP_009666308.1	30.612	833	495	16	4811	2376	262	1032	5.72e-110	382	7356	Reverse Transcriptase, partial	Cladosporium fulvum T-1 virus
TRINITY_DN3398_c0_g1_i25	YP_009666308.1	30.612	833	495	16	4634	2199	262	1032	5.49e-110	382	7179	Reverse Transcriptase, partial	Cladosporium fulvum T-1 virus
TRINITY_DN3398_c0_g1_i28	YP_009666308.1	30.612	833	495	16	4634	2199	262	1032	1.55e-110	382	5345	Reverse Transcriptase, partial	Cladosporium fulvum T-1 virus
TRINITY_DN3398_c0_g1_i29	YP_009666308.1	30.612	833	495	16	4633	2198	262	1032	1.26e-110	381	5120	Reverse Transcriptase, partial	Cladosporium fulvum T-1 virus
TRINITY_DN118415_c0_g1_i1	YP_010803532.1	54.808	832	351	8	120	2600	8	819	0	884	2661	eukaryotic translation elongation factor 2	Fadolivirus algeromassiliense
TRINITY_DN930_c0_g1_i2	YP_010803532.1	54.567	832	353	8	162	2642	8	819	0	889	2997	eukaryotic translation elongation factor 2	Fadolivirus algeromassiliense
TRINITY_DN185_c0_g1_i10	YP_009325865.1	29.518	830	475	21	3572	1098	14	738	9.95e-83	295	4673	ATPase	Only Syngen Nebraska virus 5
TRINITY_DN185_c0_g1_i14	YP_009325865.1	29.518	830	475	21	4491	2017	14	738	9.08e-83	296	5336	ATPase	Only Syngen Nebraska virus 5
TRINITY_DN185_c0_g1_i17	YP_009325865.1	29.518	830	475	21	3572	1098	14	738	4.12e-83	295	4050	ATPase	Only Syngen Nebraska virus 5
TRINITY_DN185_c0_g1_i18	YP_009325865.1	29.518	830	475	21	4491	2017	14	738	6.68e-83	296	4768	ATPase	Only Syngen Nebraska virus 5
TRINITY_DN185_c0_g1_i19	YP_009325865.1	29.518	830	475	21	3572	1098	14	738	4.56e-83	295	4101	ATPase	Only Syngen Nebraska virus 5
TRINITY_DN185_c0_g1_i1	YP_009325865.1	29.518	830	475	21	4491	2017	14	738	9.93e-83	296	5592	ATPase	Only Syngen Nebraska virus 5
TRINITY_DN185_c0_g1_i20	YP_009325865.1	29.518	830	475	21	3572	1098	14	738	4.69e-83	295	4115	ATPase	Only Syngen Nebraska virus 5
TRINITY_DN185_c0_g1_i22	YP_009325865.1	29.518	830	475	21	3572	1098	14	738	2.59e-83	295	3849	ATPase	Only Syngen Nebraska virus 5
TRINITY_DN185_c0_g1_i2	YP_009325865.1	29.518	830	475	21	4491	2017	14	738	7.94e-83	296	5034	ATPase	Only Syngen Nebraska virus 5
TRINITY_DN185_c0_g1_i3	YP_009325865.1	29.759	830	473	22	3602	1128	14	738	1.88e-83	295	3879	ATPase	Only Syngen Nebraska virus 5
TRINITY_DN4635_c0_g1_i1	YP_010803532.1	37.046	826	490	13	2613	151	9	809	0	564	3149	eukaryotic translation elongation factor 2	Fadolivirus algeromassiliense
TRINITY_DN4701_c0_g1_i4	YP_009507248.1	26.399	822	511	16	2167	4377	135	947	4.75e-78	286	5585	ORF B	Trichoplusia ni TED virus
TRINITY_DN4701_c0_g1_i5	YP_009507248.1	26.399	822	511	16	2152	4362	135	947	4.42e-78	286	5394	ORF B	Trichoplusia ni TED virus
TRINITY_DN4701_c0_g1_i6	YP_009507248.1	26.399	822	511	16	2167	4377	135	947	4.75e-78	286	5585	ORF B	Trichoplusia ni TED virus
TRINITY_DN4701_c0_g1_i7	YP_009507248.1	26.399	822	511	16	2168	4378	135	947	4.44e-78	286	5410	ORF B	Trichoplusia ni TED virus
TRINITY_DN161835_c0_g1_i1	YP_009666308.1	27.206	816	500	23	2461	128	270	1029	7.73e-73	263	2851	Reverse Transcriptase, partial	Cladosporium fulvum T-1 virus
TRINITY_DN2173_c0_g1_i26	YP_009325865.1	28.712	815	457	28	4629	2263	19	735	2.35e-64	240	5319	ATPase	Only Syngen Nebraska virus 5
TRINITY_DN2173_c0_g1_i7	YP_009325865.1	28.712	815	457	28	3379	1013	19	735	1.08e-64	240	3991	ATPase	Only Syngen Nebraska virus 5
TRINITY_DN161057_c0_g1_i1	YP_010841540.1	36.609	814	424	19	110	2437	66	825	3.82e-59	227	3533	collagen-like protein 7	Cotonvirus japonicus
TRINITY_DN2173_c0_g1_i19	YP_009325865.1	28.624	814	459	27	4464	2098	19	735	2.87e-64	239	4759	ATPase	Only Syngen Nebraska virus 5
TRINITY_DN2173_c0_g1_i23	YP_009325865.1	28.624	814	459	27	4464	2098	19	735	2.05e-64	240	5076	ATPase	Only Syngen Nebraska virus 5
TRINITY_DN2173_c0_g1_i5	YP_009325865.1	28.624	814	459	27	4464	2098	19	735	2.76e-64	240	5154	ATPase	Only Syngen Nebraska virus 5
TRINITY_DN4884_c0_g1_i1	YP_009325865.1	29.68	812	457	23	3667	1298	10	729	6.61e-74	268	4153	ATPase	Only Syngen Nebraska virus 5
TRINITY_DN4884_c0_g1_i3	YP_009325865.1	29.68	812	457	23	3667	1298	10	729	6.61e-74	268	4153	ATPase	Only Syngen Nebraska virus 5
TRINITY_DN4884_c0_g1_i6	YP_009325865.1	29.68	812	457	23	3667	1298	10	729	6.61e-74	268	4153	ATPase	Only Syngen Nebraska virus 5
TRINITY_DN51_c0_g1_i20	YP_003986584.1	27.094	812	440	22	3421	1148	50	763	4.74e-54	208	3654	putative ankyrin repeat protein	Acanthamoeba polyphaga mimivirus
TRINITY_DN51_c0_g1_i25	YP_003986584.1	27.094	812	440	22	4589	2316	50	763	5.73e-54	208	4822	putative ankyrin repeat protein	Acanthamoeba polyphaga mimivirus
TRINITY_DN51_c0_g1_i26	YP_003986584.1	27.094	812	440	22	4559	2286	50	763	7.61e-54	208	4792	putative ankyrin repeat protein	Acanthamoeba polyphaga mimivirus
TRINITY_DN51_c0_g1_i28	YP_003986584.1	27.094	812	440	22	4655	2382	50	763	7.28e-54	208	4888	putative ankyrin repeat protein	Acanthamoeba polyphaga mimivirus
TRINITY_DN51_c0_g1_i34	YP_003986584.1	27.094	812	440	22	4667	2394	50	763	9.57e-54	207	4900	putative ankyrin repeat protein	Acanthamoeba polyphaga mimivirus
TRINITY_DN51_c0_g1_i35	YP_003986584.1	27.094	812	440	22	3635	1362	50	763	5.5e-54	208	3868	putative ankyrin repeat protein	Acanthamoeba polyphaga mimivirus
TRINITY_DN51_c0_g1_i42	YP_003986584.1	27.094	812	440	22	4577	2304	50	763	5.8e-54	208	4810	putative ankyrin repeat protein	Acanthamoeba polyphaga mimivirus
TRINITY_DN51_c0_g1_i47	YP_003986584.1	27.094	812	440	22	3623	1350	50	763	4.85e-54	208	3856	putative ankyrin repeat protein	Acanthamoeba polyphaga mimivirus
TRINITY_DN72124_c0_g1_i1	YP_010781262.1	24.168	811	454	27	2195	153	1	780	2.01e-43	172	2392	mimivirus elongation factor aef-2	Tupanvirus deep ocean
TRINITY_DN3128_c0_g1_i10	YP_010796957.1	27.901	810	485	32	516	2825	159	909	1.01e-71	262	2836	PolB	Terrapene box turtle adintovirus
TRINITY_DN10533_c0_g1_i13	YP_009666308.1	29.084	808	513	14	2899	524	258	1021	6.57e-88	315	5348	Reverse Transcriptase, partial	Cladosporium fulvum T-1 virus
TRINITY_DN10533_c0_g1_i18	YP_009666308.1	29.084	808	513	14	2899	524	258	1021	7.75e-88	315	5348	Reverse Transcriptase, partial	Cladosporium fulvum T-1 virus
TRINITY_DN10533_c0_g1_i1	YP_009666308.1	29.084	808	513	14	2899	524	258	1021	7.7e-88	315	5335	Reverse Transcriptase, partial	Cladosporium fulvum T-1 virus
TRINITY_DN10533_c0_g1_i3	YP_009666308.1	29.084	808	513	14	2899	524	258	1021	9.16e-89	315	4027	Reverse Transcriptase, partial	Cladosporium fulvum T-1 virus
TRINITY_DN10533_c0_g1_i6	YP_009666308.1	29.084	808	513	14	2899	524	258	1021	7.15e-88	315	5336	Reverse Transcriptase, partial	Cladosporium fulvum T-1 virus
TRINITY_DN37645_c0_g1_i2	YP_010803161.1	25.28	803	557	14	167	2500	117	901	3.08e-71	258	3005	peptidase M16	Fadolivirus algeromassiliense
TRINITY_DN6011_c0_g1_i7	YP_004732897.1	23.163	803	494	30	122	2329	27	773	3.42e-36	150	2382	hypothetical protein WIV_gp114	Wiseana iridescent virus
TRINITY_DN5411_c1_g1_i8	YP_009507248.1	28.215	801	468	19	3535	1436	154	948	1.09e-80	293	4436	ORF B	Trichoplusia ni TED virus
TRINITY_DN5809_c0_g1_i1	YP_010803676.1	32.29	799	445	15	52	2439	1	706	1.4e-142	448	3050	valyl-tRNA synthetase	Fadolivirus algeromassiliense
TRINITY_DN5809_c0_g1_i4	YP_010803676.1	32.29	799	445	15	52	2439	1	706	1.4e-142	448	3050	valyl-tRNA synthetase	Fadolivirus algeromassiliense
TRINITY_DN5809_c0_g1_i6	YP_010803676.1	32.29	799	445	15	52	2439	1	706	1.4e-142	448	3050	valyl-tRNA synthetase	Fadolivirus algeromassiliense
TRINITY_DN67_c0_g1_i2	YP_009553211.1	36.066	793	466	12	2081	4423	1063	1826	5.19e-125	439	5811	polyprotein	Sogatella furcifera hepe-like virus
TRINITY_DN67_c0_g1_i3	YP_009553211.1	36.066	793	466	12	2081	4423	1063	1826	5.19e-125	439	5811	polyprotein	Sogatella furcifera hepe-like virus
TRINITY_DN67_c0_g1_i5	YP_009553211.1	36.066	793	466	12	2081	4423	1063	1826	2.07e-124	439	6668	polyprotein	Sogatella furcifera hepe-like virus
TRINITY_DN67_c0_g1_i6	YP_009553211.1	36.066	793	466	12	2081	4423	1063	1826	2.07e-124	439	6668	polyprotein	Sogatella furcifera hepe-like virus
TRINITY_DN1768_c0_g1_i14	YP_009666308.1	27.643	785	511	17	2943	649	288	1035	6.02e-91	323	5075	Reverse Transcriptase, partial	Cladosporium fulvum T-1 virus
TRINITY_DN1768_c0_g1_i17	YP_009666308.1	27.643	785	511	17	2943	649	288	1035	6.27e-91	323	5118	Reverse Transcriptase, partial	Cladosporium fulvum T-1 virus
TRINITY_DN1768_c0_g1_i1	YP_009666308.1	27.643	785	511	17	2943	649	288	1035	6.14e-91	323	5094	Reverse Transcriptase, partial	Cladosporium fulvum T-1 virus
TRINITY_DN1768_c0_g1_i4	YP_009666308.1	27.643	785	511	17	2943	649	288	1035	5.06e-91	324	5046	Reverse Transcriptase, partial	Cladosporium fulvum T-1 virus
TRINITY_DN1768_c0_g1_i6	YP_009666308.1	27.643	785	511	17	2943	649	288	1035	2.45e-91	325	5046	Reverse Transcriptase, partial	Cladosporium fulvum T-1 virus
TRINITY_DN684_c1_g1_i6	YP_009507248.1	27.771	785	450	20	2638	4680	138	909	2.43e-75	277	4767	ORF B	Trichoplusia ni TED virus
TRINITY_DN552_c0_g1_i2	YP_009325865.1	30.995	784	452	27	2692	434	114	839	1.64e-82	290	3215	ATPase	Only Syngen Nebraska virus 5
TRINITY_DN552_c0_g1_i7	YP_009325865.1	30.995	784	452	27	2692	434	114	839	5.93e-83	290	3010	ATPase	Only Syngen Nebraska virus 5
TRINITY_DN552_c0_g1_i8	YP_009325865.1	30.995	784	452	27	2692	434	114	839	1.63e-82	290	3272	ATPase	Only Syngen Nebraska virus 5
TRINITY_DN552_c0_g1_i9	YP_009325865.1	30.995	784	452	27	2692	434	114	839	2.17e-82	290	3245	ATPase	Only Syngen Nebraska virus 5
TRINITY_DN684_c1_g1_i8	YP_009507248.1	27.551	784	453	20	2638	4680	138	909	1.44e-75	278	4767	ORF B	Trichoplusia ni TED virus
TRINITY_DN29080_c0_g1_i5	YP_010796961.1	36.909	783	407	18	1783	3993	158	899	5.19e-149	485	3994	PolB	Mayetiola barley midge adintovirus
TRINITY_DN29080_c0_g1_i6	YP_010796961.1	36.909	783	407	18	1783	3993	158	899	5.19e-149	485	3994	PolB	Mayetiola barley midge adintovirus
TRINITY_DN3373_c0_g1_i10	YP_009666308.1	31.538	780	479	15	2777	504	293	1039	7.67e-111	382	4983	Reverse Transcriptase, partial	Cladosporium fulvum T-1 virus
TRINITY_DN3373_c0_g1_i13	YP_009666308.1	31.538	780	479	15	2777	504	293	1039	1.08e-110	382	5133	Reverse Transcriptase, partial	Cladosporium fulvum T-1 virus
TRINITY_DN3373_c0_g1_i1	YP_009666308.1	31.538	780	479	15	2777	504	293	1039	1.08e-110	382	5133	Reverse Transcriptase, partial	Cladosporium fulvum T-1 virus
TRINITY_DN3373_c0_g1_i3	YP_009666308.1	31.538	780	479	15	2777	504	293	1039	2.26e-111	382	4558	Reverse Transcriptase, partial	Cladosporium fulvum T-1 virus
TRINITY_DN24295_c0_g1_i5	YP_009666308.1	31.443	776	478	17	1255	3519	293	1035	2.79e-107	372	5461	Reverse Transcriptase, partial	Cladosporium fulvum T-1 virus
TRINITY_DN5459_c0_g1_i1	YP_003800003.1	36.34	776	407	11	5095	7356	399	1109	1.23e-125	436	8284	RNA-directed RNA polymerase, partial	Circulifer tenellus virus 1
TRINITY_DN39335_c0_g1_i1	YP_009666308.1	26.71	775	496	18	2466	178	307	1021	5.44e-81	285	2615	Reverse Transcriptase, partial	Cladosporium fulvum T-1 virus
TRINITY_DN558_c0_g1_i10	YP_010796961.1	42.581	775	409	12	2768	534	416	1184	0	572	2900	PolB	Mayetiola barley midge adintovirus
TRINITY_DN558_c0_g1_i5	YP_010796961.1	42.581	775	409	12	2768	534	416	1184	0	571	2900	PolB	Mayetiola barley midge adintovirus
TRINITY_DN85986_c0_g1_i1	YP_009666308.1	27.555	773	497	13	350	2635	307	1027	3.26e-87	303	2746	Reverse Transcriptase, partial	Cladosporium fulvum T-1 virus
TRINITY_DN9390_c0_g1_i11	YP_009666308.1	30.53	773	475	15	5589	3319	310	1036	1.17e-99	351	8312	Reverse Transcriptase, partial	Cladosporium fulvum T-1 virus
TRINITY_DN9390_c0_g1_i15	YP_009666308.1	30.53	773	475	15	4889	2619	310	1036	1.02e-99	351	7612	Reverse Transcriptase, partial	Cladosporium fulvum T-1 virus
TRINITY_DN9390_c0_g1_i1	YP_009666308.1	30.53	773	475	15	4083	1813	310	1036	8.5e-100	351	6806	Reverse Transcriptase, partial	Cladosporium fulvum T-1 virus
TRINITY_DN9390_c0_g1_i4	YP_009666308.1	30.53	773	475	15	4324	2054	310	1036	9.01e-100	351	7047	Reverse Transcriptase, partial	Cladosporium fulvum T-1 virus
TRINITY_DN1472_c0_g1_i29	YP_009666308.1	30.588	765	486	12	3447	5690	293	1029	2.34e-105	368	7475	Reverse Transcriptase, partial	Cladosporium fulvum T-1 virus
TRINITY_DN1472_c0_g1_i38	YP_009666308.1	30.588	765	486	12	3356	5599	293	1029	2.3e-105	368	7384	Reverse Transcriptase, partial	Cladosporium fulvum T-1 virus
TRINITY_DN1472_c0_g1_i48	YP_009666308.1	30.588	765	486	12	3387	5630	293	1029	2.31e-105	368	7415	Reverse Transcriptase, partial	Cladosporium fulvum T-1 virus
TRINITY_DN1472_c0_g1_i51	YP_009666308.1	30.588	765	486	12	3387	5630	293	1029	2.26e-105	368	7321	Reverse Transcriptase, partial	Cladosporium fulvum T-1 virus
TRINITY_DN1472_c0_g1_i8	YP_009666308.1	30.588	765	486	12	3387	5630	293	1029	2.36e-105	368	7510	Reverse Transcriptase, partial	Cladosporium fulvum T-1 virus
TRINITY_DN313_c0_g1_i10	YP_009666308.1	33.856	765	453	13	5557	3314	317	1045	3.14e-116	400	7221	Reverse Transcriptase, partial	Cladosporium fulvum T-1 virus
TRINITY_DN313_c0_g1_i11	YP_009666308.1	33.856	765	453	13	5557	3314	317	1045	4.09e-116	400	8524	Reverse Transcriptase, partial	Cladosporium fulvum T-1 virus
TRINITY_DN313_c0_g1_i12	YP_009666308.1	33.856	765	453	13	5557	3314	317	1045	1.43e-116	400	5754	Reverse Transcriptase, partial	Cladosporium fulvum T-1 virus
TRINITY_DN313_c0_g1_i1	YP_009666308.1	33.856	765	453	13	5557	3314	317	1045	3.14e-116	400	7221	Reverse Transcriptase, partial	Cladosporium fulvum T-1 virus
TRINITY_DN313_c0_g1_i8	YP_009666308.1	33.856	765	453	13	5557	3314	317	1045	4.09e-116	400	8524	Reverse Transcriptase, partial	Cladosporium fulvum T-1 virus
TRINITY_DN13624_c0_g1_i2	YP_009666308.1	26.832	764	512	12	2789	528	317	1043	4.65e-80	285	2907	Reverse Transcriptase, partial	Cladosporium fulvum T-1 virus
TRINITY_DN54318_c0_g1_i1	YP_009666308.1	32.72	761	459	14	2599	371	310	1035	7.33e-124	405	2945	Reverse Transcriptase, partial	Cladosporium fulvum T-1 virus
TRINITY_DN7571_c0_g1_i1	YP_009213737.1	59.289	759	258	10	316	2514	4	737	0	854	2554	photosystem I psaA/psaB protein	Prochlorococcus phage P-TIM68
TRINITY_DN4527_c0_g1_i3	YP_010796961.1	39.868	755	397	15	2149	44	436	1186	2.75e-170	523	2164	PolB	Mayetiola barley midge adintovirus
TRINITY_DN4396_c0_g1_i1	YP_009666308.1	29.31	754	478	14	3771	1540	327	1035	8.64e-89	318	6046	Reverse Transcriptase, partial	Cladosporium fulvum T-1 virus
TRINITY_DN4396_c0_g1_i2	YP_009666308.1	29.31	754	478	14	3783	1552	327	1035	8.67e-89	318	6058	Reverse Transcriptase, partial	Cladosporium fulvum T-1 virus
TRINITY_DN4396_c0_g1_i3	YP_009666308.1	29.31	754	478	14	3770	1539	327	1035	8.63e-89	318	6045	Reverse Transcriptase, partial	Cladosporium fulvum T-1 virus
TRINITY_DN4396_c0_g2_i1	YP_009666308.1	28.951	753	482	11	3126	895	327	1035	4.28e-88	316	6499	Reverse Transcriptase, partial	Cladosporium fulvum T-1 virus
TRINITY_DN4396_c0_g2_i2	YP_009666308.1	28.951	753	482	11	3766	1535	327	1035	5.01e-88	316	7137	Reverse Transcriptase, partial	Cladosporium fulvum T-1 virus
TRINITY_DN73809_c0_g1_i1	YP_009408000.1	73.005	752	199	4	205	2460	2	749	0	1173	3087	ribonucleotide reductase	Eptesipox virus
TRINITY_DN6208_c0_g1_i10	YP_009701904.1	22.667	750	404	25	2798	639	125	728	3.55e-18	94	3435	ATPase	Paramecium bursaria Chlorella virus CVA-1
TRINITY_DN6208_c0_g1_i6	YP_009701904.1	22.667	750	404	25	2798	639	125	728	3.81e-18	94	3598	ATPase	Paramecium bursaria Chlorella virus CVA-1
TRINITY_DN10102_c0_g1_i4	YP_010783644.1	29.987	747	417	22	313	2325	14	730	9.27e-82	287	2327	DNA-directed RNA polymerase II subunit Rpb2	Tetraselmis virus 1
TRINITY_DN20430_c1_g2_i2	YP_010796961.1	43.775	747	382	13	2152	8	393	1133	0	599	2152	PolB	Mayetiola barley midge adintovirus
TRINITY_DN530_c0_g1_i12	YP_003084228.1	23.925	744	366	35	6913	8817	358	1010	0.004	47.4	12944	hypothetical protein PSS2_gp084	Cyanophage PSS2
TRINITY_DN530_c0_g1_i2	YP_003084228.1	23.925	744	366	35	5968	7872	358	1010	0.003	47.4	11999	hypothetical protein PSS2_gp084	Cyanophage PSS2
TRINITY_DN4527_c0_g1_i7	YP_010796961.1	40.242	743	387	15	2113	44	448	1186	9.45e-169	518	2113	PolB	Mayetiola barley midge adintovirus
TRINITY_DN13464_c0_g1_i3	YP_009666308.1	29.285	741	489	13	2652	487	311	1035	1.94e-97	334	3072	Reverse Transcriptase, partial	Cladosporium fulvum T-1 virus
TRINITY_DN2173_c0_g1_i4	YP_009701904.1	30.229	741	385	21	2252	114	99	735	2.46e-66	239	2261	ATPase	Paramecium bursaria Chlorella virus CVA-1
TRINITY_DN2895_c0_g1_i6	NP_570823.1	29.555	741	418	23	2129	4108	579	1296	5.13e-64	243	4585	tegument protein	Macacine gammaherpesvirus 5
TRINITY_DN2895_c0_g1_i8	NP_570823.1	29.555	741	418	23	2129	4108	579	1296	4.7e-64	243	4460	tegument protein	Macacine gammaherpesvirus 5
TRINITY_DN38958_c0_g1_i10	YP_009666308.1	30.623	738	468	13	2505	319	320	1022	3.89e-93	330	5004	Reverse Transcriptase, partial	Cladosporium fulvum T-1 virus
TRINITY_DN1600_c0_g1_i1	YP_009342207.1	42.062	737	370	16	228	2435	4	684	4.27e-178	536	2926	AAA+ ATPase predicted domain	Lymphocystis disease virus Sa
TRINITY_DN1600_c0_g1_i6	YP_009342207.1	42.062	737	370	16	228	2435	4	684	4.27e-178	536	2926	AAA+ ATPase predicted domain	Lymphocystis disease virus Sa
TRINITY_DN1600_c0_g1_i7	YP_009342207.1	42.062	737	370	16	228	2435	4	684	4.27e-178	536	2926	AAA+ ATPase predicted domain	Lymphocystis disease virus Sa
TRINITY_DN1600_c0_g1_i9	YP_009342207.1	42.062	737	370	16	228	2435	4	684	4.27e-178	536	2926	AAA+ ATPase predicted domain	Lymphocystis disease virus Sa
TRINITY_DN2173_c0_g1_i12	YP_009701904.1	29.986	737	386	20	4401	2275	94	728	2.74e-62	234	5080	ATPase	Paramecium bursaria Chlorella virus CVA-1
TRINITY_DN2173_c0_g1_i17	YP_009701904.1	29.986	737	386	20	3214	1088	94	728	3e-62	233	3893	ATPase	Paramecium bursaria Chlorella virus CVA-1
TRINITY_DN7888_c0_g1_i2	YP_009666308.1	29.66	735	482	10	3205	1028	327	1035	4.64e-103	352	3422	Reverse Transcriptase, partial	Cladosporium fulvum T-1 virus
TRINITY_DN21444_c0_g1_i1	YP_009666308.1	33.106	734	429	12	2557	416	341	1032	7.55e-114	375	2575	Reverse Transcriptase, partial	Cladosporium fulvum T-1 virus
TRINITY_DN7571_c0_g1_i2	YP_009213737.1	71.117	734	207	2	581	2773	6	737	0	1063	2813	photosystem I psaA/psaB protein	Prochlorococcus phage P-TIM68
TRINITY_DN2173_c0_g1_i1	YP_009701904.1	30.055	732	382	20	2508	397	99	728	7.76e-64	233	2517	ATPase	Paramecium bursaria Chlorella virus CVA-1
TRINITY_DN2173_c0_g1_i2	YP_009701904.1	30.055	732	382	20	3199	1088	99	728	1.17e-62	233	3208	ATPase	Paramecium bursaria Chlorella virus CVA-1
TRINITY_DN4939_c0_g1_i1	YP_009666308.1	29.645	732	464	18	2891	780	311	1019	1.28e-86	311	5490	Reverse Transcriptase, partial	Cladosporium fulvum T-1 virus
TRINITY_DN4939_c0_g1_i7	YP_009666308.1	29.645	732	464	18	2891	780	311	1019	7.31e-87	311	4724	Reverse Transcriptase, partial	Cladosporium fulvum T-1 virus
TRINITY_DN8099_c0_g2_i1	YP_009666308.1	30.055	732	479	10	3767	1602	327	1035	1.72e-99	350	5967	Reverse Transcriptase, partial	Cladosporium fulvum T-1 virus
TRINITY_DN8099_c0_g2_i2	YP_009666308.1	30.055	732	479	10	3767	1602	327	1035	1.56e-99	350	5964	Reverse Transcriptase, partial	Cladosporium fulvum T-1 virus
TRINITY_DN2532_c0_g1_i1	YP_009325865.1	21.888	731	425	29	3145	1064	9	630	5.53e-10	67.4	3657	ATPase	Only Syngen Nebraska virus 5
TRINITY_DN8099_c0_g1_i1	YP_009666308.1	30.506	731	477	10	2940	775	327	1035	3.44e-99	350	8235	Reverse Transcriptase, partial	Cladosporium fulvum T-1 virus
TRINITY_DN8099_c0_g1_i4	YP_009666308.1	30.506	731	477	10	2940	775	327	1035	3.44e-99	350	8228	Reverse Transcriptase, partial	Cladosporium fulvum T-1 virus
TRINITY_DN8099_c0_g1_i7	YP_009666308.1	30.506	731	477	10	2940	775	327	1035	3.67e-99	350	8598	Reverse Transcriptase, partial	Cladosporium fulvum T-1 virus
TRINITY_DN55_c0_g1_i3	YP_009665578.1	22.74	730	406	22	778	2871	28	631	1.11e-09	66.6	4116	ATPase	Paramecium bursaria Chlorella virus NYs1
TRINITY_DN55_c0_g1_i5	YP_009665578.1	22.74	730	406	22	778	2871	28	631	1.11e-09	66.6	4116	ATPase	Paramecium bursaria Chlorella virus NYs1
TRINITY_DN1749_c0_g1_i1	YP_010782234.1	29.808	728	431	21	2411	312	253	928	1.19e-87	304	2996	putative procollagen-lysine	Tupanvirus soda lake
TRINITY_DN1749_c0_g1_i4	YP_010782234.1	29.808	728	431	21	2411	312	253	928	8.06e-88	304	2925	putative procollagen-lysine	Tupanvirus soda lake
TRINITY_DN1749_c0_g1_i7	YP_010782234.1	29.808	728	431	21	2411	312	253	928	1.49e-87	304	3040	putative procollagen-lysine	Tupanvirus soda lake
TRINITY_DN5605_c0_g1_i10	YP_009666308.1	28.611	727	442	19	1833	3932	353	1029	2.94e-72	267	4986	Reverse Transcriptase, partial	Cladosporium fulvum T-1 virus
TRINITY_DN5605_c0_g1_i12	YP_009666308.1	28.611	727	442	19	1833	3932	353	1029	1.95e-72	268	4975	Reverse Transcriptase, partial	Cladosporium fulvum T-1 virus
TRINITY_DN5605_c0_g1_i7	YP_009666308.1	28.611	727	442	19	1833	3932	353	1029	1.84e-72	268	4860	Reverse Transcriptase, partial	Cladosporium fulvum T-1 virus
TRINITY_DN5605_c0_g1_i8	YP_009666308.1	28.611	727	442	19	1786	3885	353	1029	1.75e-72	268	4761	Reverse Transcriptase, partial	Cladosporium fulvum T-1 virus
TRINITY_DN20668_c0_g1_i1	YP_009666308.1	31.68	726	446	10	90	2237	350	1035	2.42e-109	366	2953	Reverse Transcriptase, partial	Cladosporium fulvum T-1 virus
TRINITY_DN20668_c0_g1_i4	YP_009666308.1	31.68	726	446	10	90	2237	350	1035	8.77e-107	366	4000	Reverse Transcriptase, partial	Cladosporium fulvum T-1 virus
TRINITY_DN20668_c0_g1_i6	YP_009666308.1	31.68	726	446	10	90	2237	350	1035	9.8e-110	366	2825	Reverse Transcriptase, partial	Cladosporium fulvum T-1 virus
TRINITY_DN311_c0_g1_i14	YP_009666308.1	30.992	726	465	11	950	3097	327	1026	1.69e-96	342	9750	Reverse Transcriptase, partial	Cladosporium fulvum T-1 virus
TRINITY_DN311_c0_g1_i15	YP_009666308.1	30.992	726	465	11	950	3097	327	1026	1.72e-97	342	4596	Reverse Transcriptase, partial	Cladosporium fulvum T-1 virus
TRINITY_DN311_c0_g1_i18	YP_009666308.1	30.992	726	465	11	950	3097	327	1026	1.68e-96	342	9698	Reverse Transcriptase, partial	Cladosporium fulvum T-1 virus
TRINITY_DN311_c0_g1_i23	YP_009666308.1	30.992	726	465	11	950	3097	327	1026	1.69e-96	342	9730	Reverse Transcriptase, partial	Cladosporium fulvum T-1 virus
TRINITY_DN311_c0_g1_i3	YP_009666308.1	30.992	726	465	11	950	3097	327	1026	4.22e-97	342	5138	Reverse Transcriptase, partial	Cladosporium fulvum T-1 virus
TRINITY_DN311_c0_g1_i5	YP_009666308.1	30.992	726	465	11	950	3097	327	1026	1.29e-97	342	4468	Reverse Transcriptase, partial	Cladosporium fulvum T-1 virus
TRINITY_DN311_c0_g1_i9	YP_009666308.1	30.992	726	465	11	950	3097	327	1026	1.28e-97	342	4465	Reverse Transcriptase, partial	Cladosporium fulvum T-1 virus
TRINITY_DN12986_c1_g1_i13	YP_009666308.1	33.241	725	444	12	2649	517	337	1035	1.24e-112	387	5321	Reverse Transcriptase, partial	Cladosporium fulvum T-1 virus
TRINITY_DN12986_c1_g1_i14	YP_009666308.1	33.241	725	444	12	4175	2043	337	1035	4.74e-112	387	6832	Reverse Transcriptase, partial	Cladosporium fulvum T-1 virus
TRINITY_DN12986_c1_g1_i2	YP_009666308.1	33.241	725	444	12	2649	517	337	1035	1.19e-112	387	5300	Reverse Transcriptase, partial	Cladosporium fulvum T-1 virus
TRINITY_DN12986_c1_g1_i8	YP_009666308.1	33.241	725	444	12	4175	2043	337	1035	4.73e-112	387	6826	Reverse Transcriptase, partial	Cladosporium fulvum T-1 virus
TRINITY_DN10340_c0_g1_i1	YP_009666308.1	31.354	724	451	12	2574	4691	341	1036	3.08e-109	377	4849	Reverse Transcriptase, partial	Cladosporium fulvum T-1 virus
TRINITY_DN10340_c0_g1_i2	YP_009666308.1	31.354	724	451	12	2574	4691	341	1036	3.08e-109	377	4849	Reverse Transcriptase, partial	Cladosporium fulvum T-1 virus
TRINITY_DN10340_c0_g1_i3	YP_009666308.1	31.354	724	451	12	1728	3845	341	1036	3.41e-109	376	4843	Reverse Transcriptase, partial	Cladosporium fulvum T-1 virus
TRINITY_DN10340_c0_g1_i6	YP_009666308.1	31.354	724	451	12	2574	4691	341	1036	1.41e-108	377	5698	Reverse Transcriptase, partial	Cladosporium fulvum T-1 virus
TRINITY_DN442_c0_g1_i12	YP_009666308.1	29.558	724	466	12	4532	2406	327	1021	2.02e-95	337	5651	Reverse Transcriptase, partial	Cladosporium fulvum T-1 virus
TRINITY_DN442_c0_g1_i15	YP_009666308.1	29.558	724	466	12	4532	2406	327	1021	1.55e-95	338	6445	Reverse Transcriptase, partial	Cladosporium fulvum T-1 virus
TRINITY_DN442_c0_g1_i19	YP_009666308.1	29.558	724	466	12	4146	2020	327	1021	4.82e-96	338	4680	Reverse Transcriptase, partial	Cladosporium fulvum T-1 virus
TRINITY_DN442_c0_g1_i1	YP_009666308.1	29.558	724	466	12	4532	2406	327	1021	1.81e-95	338	7065	Reverse Transcriptase, partial	Cladosporium fulvum T-1 virus
TRINITY_DN442_c0_g1_i4	YP_009666308.1	29.696	724	465	12	4532	2406	327	1021	3.05e-97	343	5506	Reverse Transcriptase, partial	Cladosporium fulvum T-1 virus
TRINITY_DN442_c0_g1_i7	YP_009666308.1	29.558	724	466	12	4619	2493	327	1021	1.82e-95	338	7073	Reverse Transcriptase, partial	Cladosporium fulvum T-1 virus
TRINITY_DN442_c0_g1_i8	YP_009666308.1	29.558	724	466	12	4620	2494	327	1021	1.15e-95	338	5154	Reverse Transcriptase, partial	Cladosporium fulvum T-1 virus
TRINITY_DN442_c0_g1_i9	YP_009666308.1	29.696	724	465	12	4532	2406	327	1021	3.86e-97	342	5066	Reverse Transcriptase, partial	Cladosporium fulvum T-1 virus
TRINITY_DN5762_c0_g1_i1	YP_009795337.1	28.867	724	414	22	2097	4115	175	848	2.06e-66	245	4143	RNA polymerase	Ralstonia phage DU_RP_I
TRINITY_DN4991_c0_g1_i1	YP_009666308.1	31.12	723	457	12	4450	2321	327	1021	3.7e-98	346	5937	Reverse Transcriptase, partial	Cladosporium fulvum T-1 virus
TRINITY_DN4991_c0_g1_i3	YP_009666308.1	31.12	723	457	12	3682	1553	327	1021	5.25e-99	346	4436	Reverse Transcriptase, partial	Cladosporium fulvum T-1 virus
TRINITY_DN4991_c0_g1_i5	YP_009666308.1	31.12	723	457	12	4448	2319	327	1021	3.7e-98	346	5935	Reverse Transcriptase, partial	Cladosporium fulvum T-1 virus
TRINITY_DN85567_c0_g2_i3	YP_184879.1	30.429	723	406	22	2131	5	10	649	8.92e-80	275	2703	hypothetical protein CcBV_30.5	Bracoviriform congregatae
TRINITY_DN530_c0_g1_i13	YP_003084228.1	24.377	722	360	32	356	2008	140	846	0.001	46.6	2684	hypothetical protein PSS2_gp084	Cyanophage PSS2
TRINITY_DN35599_c0_g1_i3	YP_009666308.1	26.214	721	487	11	259	2391	358	1043	5.82e-76	276	3490	Reverse Transcriptase, partial	Cladosporium fulvum T-1 virus
TRINITY_DN35599_c0_g1_i4	YP_009666308.1	26.214	721	487	11	259	2391	358	1043	5.82e-76	276	3490	Reverse Transcriptase, partial	Cladosporium fulvum T-1 virus
TRINITY_DN3699_c0_g1_i11	YP_009666308.1	27.816	719	450	15	2732	645	348	1020	1.67e-71	263	3577	Reverse Transcriptase, partial	Cladosporium fulvum T-1 virus
TRINITY_DN3699_c0_g1_i3	YP_009666308.1	27.816	719	450	15	2732	645	348	1020	1.67e-71	263	3577	Reverse Transcriptase, partial	Cladosporium fulvum T-1 virus
TRINITY_DN442_c0_g1_i14	YP_009666308.1	29.847	717	471	12	4520	2400	327	1021	3.24e-98	346	6842	Reverse Transcriptase, partial	Cladosporium fulvum T-1 virus
TRINITY_DN442_c0_g1_i18	YP_009666308.1	30.265	717	468	12	3818	1698	327	1021	2.33e-99	347	4352	Reverse Transcriptase, partial	Cladosporium fulvum T-1 virus
TRINITY_DN442_c0_g1_i5	YP_009666308.1	29.847	717	471	12	3818	1698	327	1021	2.64e-98	346	6140	Reverse Transcriptase, partial	Cladosporium fulvum T-1 virus
TRINITY_DN2519_c0_g1_i12	YP_009666308.1	28.671	715	453	15	2933	840	346	1020	1.48e-69	259	7595	Reverse Transcriptase, partial	Cladosporium fulvum T-1 virus
TRINITY_DN2519_c0_g1_i5	YP_009666308.1	28.671	715	453	15	2933	840	346	1020	9.46e-70	259	5818	Reverse Transcriptase, partial	Cladosporium fulvum T-1 virus
TRINITY_DN26154_c1_g4_i1	YP_009666308.1	31.329	715	469	9	2101	4215	327	1029	8e-105	364	5064	Reverse Transcriptase, partial	Cladosporium fulvum T-1 virus
TRINITY_DN13046_c0_g1_i3	YP_009666308.1	34.874	714	425	13	2154	4253	345	1032	1.86e-120	411	5851	Reverse Transcriptase, partial	Cladosporium fulvum T-1 virus
TRINITY_DN5546_c1_g2_i2	YP_009666308.1	28.612	713	452	15	513	2600	348	1020	2.58e-71	261	3400	Reverse Transcriptase, partial	Cladosporium fulvum T-1 virus
TRINITY_DN5765_c0_g1_i7	YP_009666308.1	28.652	712	464	13	4463	2370	355	1036	1.87e-85	306	4463	Reverse Transcriptase, partial	Cladosporium fulvum T-1 virus
TRINITY_DN35599_c0_g1_i7	YP_009666308.1	26.479	710	477	11	259	2358	358	1032	6.42e-78	275	2427	Reverse Transcriptase, partial	Cladosporium fulvum T-1 virus
TRINITY_DN554_c0_g1_i11	YP_009701709.1	32.581	709	355	24	2322	229	47	643	8.24e-89	296	2426	glucosamine--fructose-6-phosphate aminotransferase	Paramecium bursaria Chlorella virus CVA-1
TRINITY_DN554_c0_g1_i5	YP_009701709.1	32.581	709	355	24	2322	229	47	643	8.24e-89	296	2426	glucosamine--fructose-6-phosphate aminotransferase	Paramecium bursaria Chlorella virus CVA-1
TRINITY_DN554_c0_g1_i6	YP_009701709.1	32.581	709	355	24	2322	229	47	643	8.24e-89	296	2426	glucosamine--fructose-6-phosphate aminotransferase	Paramecium bursaria Chlorella virus CVA-1
TRINITY_DN1259_c0_g1_i23	NP_955606.1	38.701	708	334	12	2158	140	219	861	1.68e-154	473	2215	FBS	Fujinami sarcoma virus
TRINITY_DN1259_c0_g1_i4	NP_955606.1	38.701	708	334	12	2158	140	219	861	1.68e-154	473	2215	FBS	Fujinami sarcoma virus
TRINITY_DN16159_c0_g1_i1	YP_009666308.1	28.672	708	455	13	3405	1321	350	1020	1.21e-81	295	4473	Reverse Transcriptase, partial	Cladosporium fulvum T-1 virus
TRINITY_DN16159_c0_g1_i5	YP_009666308.1	28.672	708	455	13	3047	963	350	1020	6.89e-82	295	4115	Reverse Transcriptase, partial	Cladosporium fulvum T-1 virus
TRINITY_DN16159_c0_g1_i7	YP_009666308.1	28.672	708	455	13	2722	638	350	1020	3.24e-82	295	3790	Reverse Transcriptase, partial	Cladosporium fulvum T-1 virus
TRINITY_DN558_c0_g1_i3	YP_010796961.1	43.644	708	368	10	2573	534	480	1184	2.94e-174	538	2573	PolB	Mayetiola barley midge adintovirus
TRINITY_DN17568_c0_g1_i9	YP_009666308.1	32.673	707	427	13	2	2062	368	1045	1.02e-105	364	4242	Reverse Transcriptase, partial	Cladosporium fulvum T-1 virus
TRINITY_DN17568_c0_g1_i3	YP_009666308.1	32.72	706	426	13	5	2062	369	1045	2.17e-107	369	4242	Reverse Transcriptase, partial	Cladosporium fulvum T-1 virus
TRINITY_DN2485_c0_g1_i6	YP_008052546.1	37.819	706	387	18	7	2031	233	917	5.25e-142	448	2078	DNA-directed RNA polymerase II subunit RPB2	Phaeocystis globosa virus
TRINITY_DN2076_c0_g1_i13	YP_010796961.1	41.277	705	388	8	919	2982	340	1035	1.33e-172	538	2990	PolB	Mayetiola barley midge adintovirus
TRINITY_DN13464_c0_g1_i2	YP_009666308.1	29.73	703	459	13	2688	637	311	997	4.14e-94	325	3108	Reverse Transcriptase, partial	Cladosporium fulvum T-1 virus
TRINITY_DN2968_c0_g1_i1	YP_010841540.1	30.583	703	333	17	2499	4346	12	646	6.69e-18	94.7	5652	collagen-like protein 7	Cotonvirus japonicus
TRINITY_DN367_c0_g1_i2	YP_010781422.1	24.467	703	389	23	2409	685	2	690	1.21e-22	107	2647	glucose-methanol-choline oxidoreductase	Tupanvirus soda lake
TRINITY_DN367_c0_g1_i3	YP_010781422.1	24.324	703	390	23	2409	685	2	690	1.73e-22	107	2647	glucose-methanol-choline oxidoreductase	Tupanvirus soda lake
TRINITY_DN367_c0_g1_i4	YP_010781422.1	24.467	703	389	23	2409	685	2	690	1.79e-22	106	2647	glucose-methanol-choline oxidoreductase	Tupanvirus soda lake
TRINITY_DN5411_c1_g1_i7	YP_009507248.1	27.429	700	408	16	3247	1436	253	948	1.8e-72	236	4434	ORF B	Trichoplusia ni TED virus
TRINITY_DN5411_c1_g1_i9	YP_009507248.1	27.429	700	408	16	2869	1058	253	948	2.48e-63	236	2871	ORF B	Trichoplusia ni TED virus
TRINITY_DN2968_c0_g1_i1	YP_010841540.1	31.466	696	308	16	2514	4346	101	712	1.31e-29	133	5652	collagen-like protein 7	Cotonvirus japonicus
TRINITY_DN1491_c0_g1_i11	YP_010781422.1	28.345	695	346	30	337	2028	12	685	2.8e-42	166	2066	glucose-methanol-choline oxidoreductase	Tupanvirus soda lake
TRINITY_DN1491_c0_g1_i3	YP_010781422.1	28.345	695	346	30	340	2031	12	685	3.32e-42	166	2069	glucose-methanol-choline oxidoreductase	Tupanvirus soda lake
TRINITY_DN1491_c0_g1_i7	YP_010781422.1	28.345	695	346	30	439	2130	12	685	3.79e-42	166	2168	glucose-methanol-choline oxidoreductase	Tupanvirus soda lake
TRINITY_DN17568_c0_g1_i12	YP_009666308.1	32.23	695	421	13	2	2023	368	1033	8.23e-104	359	4229	Reverse Transcriptase, partial	Cladosporium fulvum T-1 virus
TRINITY_DN554_c0_g1_i1	YP_001497339.1	32.662	695	354	22	2283	235	1	593	2.18e-98	320	2399	hypothetical protein NY2A_B143R	Paramecium bursaria Chlorella virus NY2A
TRINITY_DN5278_c0_g1_i1	YP_010781422.1	27.089	694	346	28	271	1926	12	687	1.95e-37	152	1989	glucose-methanol-choline oxidoreductase	Tupanvirus soda lake
TRINITY_DN13530_c0_g2_i1	YP_010780147.1	29.437	693	341	27	1869	178	12	685	8.93e-40	159	2081	putative oxireductase	Tupanvirus deep ocean
TRINITY_DN13530_c0_g2_i2	YP_010780147.1	29.437	693	341	27	1852	161	12	685	8.44e-40	159	2064	putative oxireductase	Tupanvirus deep ocean
TRINITY_DN13530_c0_g2_i3	YP_010780147.1	29.437	693	341	27	1723	32	12	685	5.43e-40	159	1935	putative oxireductase	Tupanvirus deep ocean
TRINITY_DN13464_c0_g1_i5	YP_009666308.1	29.335	692	446	13	2020	11	327	997	1.11e-94	318	2053	Reverse Transcriptase, partial	Cladosporium fulvum T-1 virus
TRINITY_DN2895_c0_g1_i3	YP_010801707.1	27.207	691	384	21	2117	3916	570	1232	7.69e-48	191	4190	tegument protein G75	Colobine gammaherpesvirus 1
TRINITY_DN12966_c0_g1_i4	YP_009666308.1	25.98	689	436	13	2609	618	362	1001	9.25e-57	218	4108	Reverse Transcriptase, partial	Cladosporium fulvum T-1 virus
TRINITY_DN51_c0_g1_i20	YP_003986584.1	25.254	689	386	20	3481	1586	137	753	1.09e-45	182	3654	putative ankyrin repeat protein	Acanthamoeba polyphaga mimivirus
TRINITY_DN51_c0_g1_i25	YP_003986584.1	25.254	689	386	20	4649	2754	137	753	1.48e-45	182	4822	putative ankyrin repeat protein	Acanthamoeba polyphaga mimivirus
TRINITY_DN51_c0_g1_i26	YP_003986584.1	25.254	689	386	20	4619	2724	137	753	1.77e-45	182	4792	putative ankyrin repeat protein	Acanthamoeba polyphaga mimivirus
TRINITY_DN51_c0_g1_i28	YP_003986584.1	25.254	689	386	20	4715	2820	137	753	1.65e-45	182	4888	putative ankyrin repeat protein	Acanthamoeba polyphaga mimivirus
TRINITY_DN51_c0_g1_i34	YP_003986584.1	25.254	689	386	20	4727	2832	137	753	1.98e-45	182	4900	putative ankyrin repeat protein	Acanthamoeba polyphaga mimivirus
TRINITY_DN51_c0_g1_i35	YP_003986584.1	25.254	689	386	20	3695	1800	137	753	1.23e-45	182	3868	putative ankyrin repeat protein	Acanthamoeba polyphaga mimivirus
TRINITY_DN51_c0_g1_i42	YP_003986584.1	25.254	689	386	20	4637	2742	137	753	1.36e-45	182	4810	putative ankyrin repeat protein	Acanthamoeba polyphaga mimivirus
TRINITY_DN51_c0_g1_i47	YP_003986584.1	25.254	689	386	20	3683	1788	137	753	1.16e-45	182	3856	putative ankyrin repeat protein	Acanthamoeba polyphaga mimivirus
TRINITY_DN10878_c0_g1_i1	YP_010803136.1	27.948	687	406	25	1942	128	37	716	3.96e-51	195	2735	HrpA-like RNA helicase	Fadolivirus algeromassiliense
TRINITY_DN10878_c0_g1_i3	YP_010803136.1	27.948	687	406	25	1942	128	37	716	3.96e-51	195	2735	HrpA-like RNA helicase	Fadolivirus algeromassiliense
TRINITY_DN10878_c0_g1_i4	YP_010803136.1	27.948	687	406	25	1942	128	37	716	3.96e-51	195	2735	HrpA-like RNA helicase	Fadolivirus algeromassiliense
TRINITY_DN10878_c0_g1_i6	YP_010803136.1	27.948	687	406	25	1942	128	37	716	3.96e-51	195	2735	HrpA-like RNA helicase	Fadolivirus algeromassiliense
TRINITY_DN11275_c0_g2_i5	YP_009666308.1	26.676	686	435	17	1499	3472	356	1001	1.99e-59	226	3517	Reverse Transcriptase, partial	Cladosporium fulvum T-1 virus
TRINITY_DN40717_c0_g1_i2	YP_009666308.1	25.656	686	435	14	2029	59	362	1001	5.55e-63	237	3619	Reverse Transcriptase, partial	Cladosporium fulvum T-1 virus
TRINITY_DN10533_c0_g1_i14	YP_009666308.1	29.489	685	438	10	2551	524	373	1021	1.08e-80	285	2725	Reverse Transcriptase, partial	Cladosporium fulvum T-1 virus
TRINITY_DN11275_c0_g2_i3	YP_009666308.1	26.861	685	435	16	1499	3472	356	1001	6.86e-60	228	3914	Reverse Transcriptase, partial	Cladosporium fulvum T-1 virus
TRINITY_DN11275_c0_g2_i4	YP_009666308.1	26.861	685	435	16	1395	3368	356	1001	1.42e-59	227	3734	Reverse Transcriptase, partial	Cladosporium fulvum T-1 virus
TRINITY_DN11275_c0_g2_i9	YP_009666308.1	26.861	685	435	16	1395	3368	356	1001	6.23e-60	228	3810	Reverse Transcriptase, partial	Cladosporium fulvum T-1 virus
TRINITY_DN13624_c0_g1_i1	YP_009666308.1	26.569	685	456	12	2785	761	317	964	1.7e-70	248	2903	Reverse Transcriptase, partial	Cladosporium fulvum T-1 virus
TRINITY_DN1799_c0_g1_i4	YP_919062.1	26.715	685	450	18	878	2851	40	699	7.54e-64	233	3133	DNA helicase	Halorubrum virus BJ1
TRINITY_DN1799_c0_g1_i6	YP_919062.1	26.715	685	450	18	872	2845	40	699	7.22e-64	233	3127	DNA helicase	Halorubrum virus BJ1
TRINITY_DN11460_c0_g1_i2	YP_010778001.1	24.561	684	426	20	2332	419	1	640	4.72e-44	173	2500	putative nuclear export mediator factor NEMF-like protein	Bodo saltans virus
TRINITY_DN8127_c0_g1_i1	YP_010803136.1	30.307	683	380	27	1956	166	29	701	8.33e-58	217	3720	HrpA-like RNA helicase	Fadolivirus algeromassiliense
TRINITY_DN8127_c0_g1_i2	YP_010803136.1	30.307	683	380	27	1956	166	29	701	8.33e-58	217	3720	HrpA-like RNA helicase	Fadolivirus algeromassiliense
TRINITY_DN8127_c0_g1_i3	YP_010803136.1	30.307	683	380	27	1956	166	29	701	8.33e-58	217	3720	HrpA-like RNA helicase	Fadolivirus algeromassiliense
TRINITY_DN7493_c0_g1_i1	YP_010842031.1	26.215	679	367	25	67	1743	5	669	5.53e-37	150	1979	glucose-methanol-choline oxidoreductase	Cotonvirus japonicus
TRINITY_DN7493_c0_g1_i6	YP_010842031.1	26.215	679	367	25	67	1743	5	669	7.8e-37	150	1979	glucose-methanol-choline oxidoreductase	Cotonvirus japonicus
TRINITY_DN7493_c0_g1_i8	YP_010842031.1	26.215	679	367	25	67	1743	5	669	5.53e-37	150	1979	glucose-methanol-choline oxidoreductase	Cotonvirus japonicus
TRINITY_DN49359_c0_g1_i2	YP_004894780.1	27.876	678	363	24	1801	110	12	677	6.01e-39	156	2100	glucose-methanol-choline oxidoreductase	Megavirus chiliensis
TRINITY_DN49359_c0_g1_i3	YP_004894780.1	27.876	678	363	24	1801	110	12	677	3.22e-39	157	2100	glucose-methanol-choline oxidoreductase	Megavirus chiliensis
TRINITY_DN13530_c0_g1_i1	YP_010779322.1	28.36	677	352	24	1771	98	12	674	1.42e-47	181	1974	oxidoreductase	Moumouvirus goulette
TRINITY_DN13530_c0_g1_i2	YP_010779322.1	28.36	677	352	24	1771	98	12	674	8.64e-48	182	1976	oxidoreductase	Moumouvirus goulette
TRINITY_DN8086_c1_g1_i19	YP_003969699.1	29.099	677	406	16	462	2447	2	619	2.94e-78	268	2526	putative metalloendopeptidase	Cafeteria roenbergensis virus BV-PW1
TRINITY_DN8086_c1_g1_i21	YP_003969699.1	29.099	677	406	16	626	2611	2	619	6.31e-78	268	2690	putative metalloendopeptidase	Cafeteria roenbergensis virus BV-PW1
TRINITY_DN8086_c1_g1_i27	YP_003969699.1	29.099	677	406	16	529	2514	2	619	3.4e-78	268	2593	putative metalloendopeptidase	Cafeteria roenbergensis virus BV-PW1
TRINITY_DN203_c0_g1_i1	YP_003800000.1	49.408	676	339	2	1631	3655	369	1042	0	641	3905	proline-alanine-rich protein	Spissistilus festinus virus 1
TRINITY_DN5708_c0_g1_i8	YP_009325872.1	24.852	676	397	19	1531	3297	12	663	5.14e-28	125	4233	Ser/Thr protein phosphatase 6 regulatory ankyrin repeat subunit B like	Only Syngen Nebraska virus 5
TRINITY_DN3943_c0_g1_i1	YP_003969699.1	28.148	675	408	20	161	2125	2	619	7.49e-56	205	2297	putative metalloendopeptidase	Cafeteria roenbergensis virus BV-PW1
TRINITY_DN3943_c0_g1_i5	YP_003969699.1	28	675	409	20	161	2125	2	619	1.23e-55	204	2255	putative metalloendopeptidase	Cafeteria roenbergensis virus BV-PW1
TRINITY_DN3943_c0_g1_i7	YP_003969699.1	28	675	409	20	161	2125	2	619	1.15e-54	201	2199	putative metalloendopeptidase	Cafeteria roenbergensis virus BV-PW1
TRINITY_DN6011_c0_g1_i2	YP_008052546.1	28	675	392	20	685	2511	449	1095	3.93e-59	222	2522	DNA-directed RNA polymerase II subunit RPB2	Phaeocystis globosa virus
TRINITY_DN6011_c0_g1_i3	YP_008052546.1	28	675	392	20	685	2511	449	1095	2.27e-59	223	2522	DNA-directed RNA polymerase II subunit RPB2	Phaeocystis globosa virus
TRINITY_DN10219_c0_g1_i9	YP_007354600.1	27.893	674	367	23	1969	275	12	675	5.19e-35	145	2180	glucose-methanol-choline oxidoreductase	Acanthamoeba polyphaga moumouvirus
TRINITY_DN10219_c0_g1_i11	YP_007354600.1	27.935	673	366	23	1857	166	12	674	5.6e-35	144	2068	glucose-methanol-choline oxidoreductase	Acanthamoeba polyphaga moumouvirus
TRINITY_DN1268_c0_g1_i1	YP_010781167.1	54.383	673	291	7	2189	201	5	671	0	748	2295	threonyl-tRNA synthetase	Tupanvirus deep ocean
TRINITY_DN1268_c0_g1_i3	YP_010781167.1	54.383	673	291	7	2189	201	5	671	0	748	2295	threonyl-tRNA synthetase	Tupanvirus deep ocean
TRINITY_DN19287_c0_g1_i13	YP_010802886.1	41.902	673	330	12	2157	142	6	618	3.27e-167	500	2448	GMP synthetase glutamine amidotransferase and ATP pyrophosphatase domain protein	Fadolivirus algeromassiliense
TRINITY_DN19287_c0_g1_i17	YP_010802886.1	41.902	673	330	12	2157	142	6	618	3.31e-167	500	2460	GMP synthetase glutamine amidotransferase and ATP pyrophosphatase domain protein	Fadolivirus algeromassiliense
TRINITY_DN19287_c0_g1_i20	YP_010802886.1	41.902	673	330	12	2157	142	6	618	1.96e-167	501	2422	GMP synthetase glutamine amidotransferase and ATP pyrophosphatase domain protein	Fadolivirus algeromassiliense
TRINITY_DN19287_c0_g1_i3	YP_010802886.1	41.902	673	330	12	2157	142	6	618	1.84e-167	501	2434	GMP synthetase glutamine amidotransferase and ATP pyrophosphatase domain protein	Fadolivirus algeromassiliense
TRINITY_DN19287_c0_g1_i8	YP_010802886.1	41.902	673	330	12	2157	142	6	618	1.73e-167	501	2427	GMP synthetase glutamine amidotransferase and ATP pyrophosphatase domain protein	Fadolivirus algeromassiliense
TRINITY_DN552_c0_g1_i10	YP_001498866.1	29.762	672	396	19	2362	434	215	839	7.62e-68	247	2923	ATPase	Paramecium bursaria Chlorella virus AR158
TRINITY_DN552_c0_g1_i4	YP_001498866.1	29.762	672	396	19	2362	434	215	839	2.87e-68	247	2685	ATPase	Paramecium bursaria Chlorella virus AR158
TRINITY_DN530_c0_g1_i10	YP_003084228.1	23.731	670	368	32	8545	10290	820	1434	0.004	47	10975	hypothetical protein PSS2_gp084	Cyanophage PSS2
TRINITY_DN530_c0_g1_i12	YP_003084228.1	23.731	670	368	32	9490	11235	820	1434	0.003	48.1	12944	hypothetical protein PSS2_gp084	Cyanophage PSS2
TRINITY_DN530_c0_g1_i2	YP_003084228.1	23.731	670	368	32	8545	10290	820	1434	0.002	48.1	11999	hypothetical protein PSS2_gp084	Cyanophage PSS2
TRINITY_DN2968_c0_g1_i1	YP_010841540.1	34.731	668	287	11	2499	4349	627	1196	7.47e-42	173	5652	collagen-like protein 7	Cotonvirus japonicus
TRINITY_DN3045_c0_g1_i1	YP_003969699.1	25.898	668	438	16	2414	432	2	619	8.09e-52	196	3149	putative metalloendopeptidase	Cafeteria roenbergensis virus BV-PW1
TRINITY_DN3045_c0_g1_i5	YP_003969699.1	25.898	668	438	16	2414	432	2	619	8.09e-52	196	3149	putative metalloendopeptidase	Cafeteria roenbergensis virus BV-PW1
TRINITY_DN3045_c0_g1_i6	YP_003969699.1	25.898	668	438	16	2414	432	2	619	8.09e-52	196	3149	putative metalloendopeptidase	Cafeteria roenbergensis virus BV-PW1
TRINITY_DN21435_c0_g1_i7	YP_010783281.1	23.158	665	415	21	1293	3158	218	829	5.96e-26	119	4477	DNA mismatch repair ATPase MutS subfamily 7	Tetraselmis virus 1
TRINITY_DN21435_c0_g1_i9	YP_010783281.1	23.158	665	415	21	1019	2884	218	829	3.19e-26	119	2994	DNA mismatch repair ATPase MutS subfamily 7	Tetraselmis virus 1
TRINITY_DN5131_c0_g1_i4	YP_003969699.1	21.203	665	454	23	667	2622	2	609	4.77e-13	76.6	2800	putative metalloendopeptidase	Cafeteria roenbergensis virus BV-PW1
TRINITY_DN5131_c0_g1_i7	YP_003969699.1	21.203	665	454	23	667	2622	2	609	6.62e-13	76.3	2800	putative metalloendopeptidase	Cafeteria roenbergensis virus BV-PW1
TRINITY_DN50786_c0_g1_i12	YP_009666308.1	29.154	662	427	13	2036	90	403	1035	4.28e-86	297	2913	Reverse Transcriptase, partial	Cladosporium fulvum T-1 virus
TRINITY_DN50786_c0_g1_i4	YP_009666308.1	29.331	658	423	13	2036	102	403	1031	5.4e-87	300	3424	Reverse Transcriptase, partial	Cladosporium fulvum T-1 virus
TRINITY_DN530_c0_g1_i13	YP_003084228.1	23.708	658	383	31	356	2101	820	1434	0.001	46.2	2684	hypothetical protein PSS2_gp084	Cyanophage PSS2
TRINITY_DN530_c0_g1_i18	YP_003084228.1	23.708	658	383	31	901	2646	820	1434	0.001	47.4	4355	hypothetical protein PSS2_gp084	Cyanophage PSS2
TRINITY_DN19200_c1_g1_i1	YP_009046239.1	28.659	656	323	29	335	2119	19	590	9.54e-33	138	2563	ankyrin repeat protein	Penguinpox virus
TRINITY_DN19200_c1_g1_i2	YP_009046239.1	28.659	656	323	29	335	2119	19	590	9.8e-33	138	2563	ankyrin repeat protein	Penguinpox virus
TRINITY_DN2968_c0_g1_i1	YP_010841540.1	36.28	656	291	13	2499	4346	336	904	2.21e-45	185	5652	collagen-like protein 7	Cotonvirus japonicus
TRINITY_DN9291_c0_g1_i1	YP_009481997.1	23.853	654	390	18	2060	201	28	607	5.43e-45	174	2213	hAT family C-terminal dimerization region domain containing protein	Pandoravirus neocaledonia
TRINITY_DN552_c0_g1_i6	YP_001498866.1	29.556	653	385	18	2305	434	233	839	6.6e-65	235	2329	ATPase	Paramecium bursaria Chlorella virus AR158
TRINITY_DN442_c0_g1_i13	YP_009666308.1	28.374	652	423	12	3248	1338	399	1021	2.36e-80	287	3248	Reverse Transcriptase, partial	Cladosporium fulvum T-1 virus
TRINITY_DN442_c0_g1_i2	YP_009666308.1	28.374	652	423	12	3930	2020	399	1021	1.49e-79	288	3930	Reverse Transcriptase, partial	Cladosporium fulvum T-1 virus
TRINITY_DN9291_c0_g1_i3	YP_009481997.1	23.466	652	391	18	1998	145	28	605	2.51e-41	163	2151	hAT family C-terminal dimerization region domain containing protein	Pandoravirus neocaledonia
TRINITY_DN5041_c0_g1_i1	YP_008052581.1	33.538	650	356	14	3137	1212	287	868	2.68e-94	340	4631	DNA-directed RNA polymerase II subunit RPB1	Phaeocystis globosa virus
TRINITY_DN12215_c0_g2_i4	YP_009174732.1	26.471	646	414	20	2050	3918	234	841	1.72e-41	169	4902	putative DNA polymerase	Yellowstone lake phycodnavirus 1
TRINITY_DN1671_c0_g1_i2	YP_010778819.1	26.161	646	394	16	720	2537	36	638	2e-42	169	3140	dynamin-like protein	Bodo saltans virus
TRINITY_DN1671_c0_g1_i3	YP_010778819.1	26.161	646	394	16	1123	2940	36	638	2.54e-42	169	3543	dynamin-like protein	Bodo saltans virus
TRINITY_DN819_c0_g1_i1	YP_009001498.1	27.597	645	394	15	2146	4056	173	752	1.67e-61	238	8588	ABC transporter	Anomala cuprea entomopoxvirus
TRINITY_DN819_c0_g1_i4	YP_009001498.1	27.597	645	394	15	2146	4056	173	752	1.75e-61	238	8633	ABC transporter	Anomala cuprea entomopoxvirus
TRINITY_DN819_c0_g1_i5	YP_009001498.1	27.597	645	394	15	2146	4056	173	752	1.75e-61	238	8633	ABC transporter	Anomala cuprea entomopoxvirus
TRINITY_DN134_c0_g1_i12	YP_009325865.1	37.888	644	326	15	1689	3620	284	853	2.96e-114	384	4279	ATPase	Only Syngen Nebraska virus 5
TRINITY_DN134_c0_g1_i13	YP_009325865.1	37.888	644	326	15	1714	3645	284	853	4.2e-113	383	4854	ATPase	Only Syngen Nebraska virus 5
TRINITY_DN134_c0_g1_i20	YP_009325865.1	37.888	644	326	15	1689	3620	284	853	1.54e-112	384	5851	ATPase	Only Syngen Nebraska virus 5
TRINITY_DN134_c0_g1_i22	YP_009325865.1	37.888	644	326	15	1683	3614	284	853	2.54e-112	384	7935	ATPase	Only Syngen Nebraska virus 5
TRINITY_DN134_c0_g1_i24	YP_009325865.1	37.888	644	326	15	324	2255	284	853	1.63e-112	384	6416	ATPase	Only Syngen Nebraska virus 5
TRINITY_DN134_c0_g1_i29	YP_009325865.1	37.888	644	326	15	1689	3620	284	853	2.78e-112	384	7855	ATPase	Only Syngen Nebraska virus 5
TRINITY_DN134_c0_g1_i4	YP_009325865.1	37.888	644	326	15	1714	3645	284	853	4.07e-114	384	4304	ATPase	Only Syngen Nebraska virus 5
TRINITY_DN134_c0_g1_i5	YP_009325865.1	37.888	644	326	15	1689	3620	284	853	3.71e-113	383	4829	ATPase	Only Syngen Nebraska virus 5
TRINITY_DN134_c0_g1_i6	YP_009325865.1	37.888	644	326	15	324	2255	284	853	3.81e-112	383	6641	ATPase	Only Syngen Nebraska virus 5
TRINITY_DN134_c0_g1_i7	YP_009325865.1	37.888	644	326	15	1683	3614	284	853	2.78e-112	384	7849	ATPase	Only Syngen Nebraska virus 5
TRINITY_DN134_c0_g1_i8	YP_009325865.1	37.888	644	326	15	1654	3585	284	853	3.39e-113	383	4794	ATPase	Only Syngen Nebraska virus 5
TRINITY_DN4916_c1_g1_i10	YP_003969699.1	27.484	644	408	16	1910	9	2	596	4.38e-64	229	2521	putative metalloendopeptidase	Cafeteria roenbergensis virus BV-PW1
TRINITY_DN161057_c0_g1_i1	YP_010841540.1	38.103	643	333	8	2	1807	597	1215	2.14e-47	189	3533	collagen-like protein 7	Cotonvirus japonicus
TRINITY_DN2968_c0_g1_i1	YP_010841540.1	40.031	642	313	11	2499	4346	363	958	1.57e-48	195	5652	collagen-like protein 7	Cotonvirus japonicus
TRINITY_DN8025_c0_g1_i1	YP_009325865.1	35.469	640	314	13	352	2259	25	569	1.3e-99	330	2263	ATPase	Only Syngen Nebraska virus 5
TRINITY_DN8025_c0_g1_i2	YP_009325865.1	35.469	640	314	13	352	2259	25	569	1.3e-99	330	2263	ATPase	Only Syngen Nebraska virus 5
TRINITY_DN8025_c0_g1_i3	YP_009325865.1	35.469	640	314	13	219	2126	25	569	4.18e-100	330	2130	ATPase	Only Syngen Nebraska virus 5
TRINITY_DN8025_c0_g1_i6	YP_009325865.1	35.469	640	314	13	352	2259	25	569	1.3e-99	330	2263	ATPase	Only Syngen Nebraska virus 5
TRINITY_DN2968_c0_g1_i1	YP_010841540.1	39.812	638	322	10	2496	4346	410	1006	1.14e-46	189	5652	collagen-like protein 7	Cotonvirus japonicus
TRINITY_DN461_c0_g1_i2	YP_004061438.1	63.793	638	218	5	109	2016	4	630	0	786	2126	hypothetical protein BpV1_008c	Bathycoccus sp. RCC1105 virus BpV1
TRINITY_DN7187_c0_g1_i3	YP_009666308.1	32.39	636	381	10	2419	551	436	1035	1.14e-87	302	2425	Reverse Transcriptase, partial	Cladosporium fulvum T-1 virus
TRINITY_DN7651_c0_g1_i14	YP_010804160.1	25.314	636	412	19	2970	1168	34	641	4.49e-45	177	3223	long-chain fatty acid CoA synthetase	Fadolivirus algeromassiliense
TRINITY_DN7651_c0_g1_i23	YP_010804160.1	25.314	636	412	19	2972	1170	34	641	3.63e-45	177	3210	long-chain fatty acid CoA synthetase	Fadolivirus algeromassiliense
TRINITY_DN7651_c0_g1_i2	YP_010804160.1	25.314	636	412	19	2950	1148	34	641	3.58e-45	177	3188	long-chain fatty acid CoA synthetase	Fadolivirus algeromassiliense
TRINITY_DN2968_c0_g1_i1	YP_010841540.1	32.019	634	287	19	2499	4349	117	623	3.69e-24	115	5652	collagen-like protein 7	Cotonvirus japonicus
TRINITY_DN3533_c0_g1_i1	YP_009666308.1	27.014	633	402	14	1734	1	105	732	1.57e-65	243	3014	Reverse Transcriptase, partial	Cladosporium fulvum T-1 virus
TRINITY_DN6515_c0_g1_i2	YP_919062.1	28.278	633	395	20	624	2468	21	612	4.01e-54	204	2819	DNA helicase	Halorubrum virus BJ1
TRINITY_DN6515_c0_g1_i3	YP_919062.1	28.278	633	395	20	608	2452	21	612	3.87e-54	204	2803	DNA helicase	Halorubrum virus BJ1
TRINITY_DN5348_c0_g1_i4	YP_004061438.1	65.506	632	199	5	107	1960	4	630	0	816	2125	hypothetical protein BpV1_008c	Bathycoccus sp. RCC1105 virus BpV1
TRINITY_DN5348_c0_g1_i6	YP_004061438.1	65.506	632	199	5	107	1960	4	630	0	816	2125	hypothetical protein BpV1_008c	Bathycoccus sp. RCC1105 virus BpV1
TRINITY_DN5348_c0_g1_i9	YP_004061438.1	65.506	632	199	5	107	1960	4	630	0	816	2125	hypothetical protein BpV1_008c	Bathycoccus sp. RCC1105 virus BpV1
TRINITY_DN554_c0_g1_i9	YP_009325557.1	31.013	632	322	20	1946	75	1	526	2.39e-80	270	2062	Glucosamine--fructose-6-phosphate aminotransferase	Only Syngen Nebraska virus 5
TRINITY_DN2779_c0_g1_i30	YP_009174732.1	27.778	630	387	20	5458	3719	220	831	8.89e-43	174	6165	putative DNA polymerase	Yellowstone lake phycodnavirus 1
TRINITY_DN10667_c1_g1_i1	YP_009666308.1	25.755	629	372	20	3226	1442	443	1010	2.04e-44	178	3237	Reverse Transcriptase, partial	Cladosporium fulvum T-1 virus
TRINITY_DN1341_c0_g1_i1	YP_010804160.1	23.211	629	398	24	698	2452	54	641	8.11e-18	92.4	3481	long-chain fatty acid CoA synthetase	Fadolivirus algeromassiliense
TRINITY_DN1341_c0_g1_i2	YP_010804160.1	23.211	629	398	24	473	2227	54	641	7.34e-18	92.4	3256	long-chain fatty acid CoA synthetase	Fadolivirus algeromassiliense
TRINITY_DN19155_c0_g1_i1	YP_003969699.1	28.617	629	397	13	1938	73	2	585	4.5e-63	228	2814	putative metalloendopeptidase	Cafeteria roenbergensis virus BV-PW1
TRINITY_DN2895_c0_g1_i1	NP_570823.1	29.571	629	349	19	2129	3790	579	1188	7.57e-48	191	3807	tegument protein	Macacine gammaherpesvirus 5
TRINITY_DN2201_c0_g1_i2	YP_010803290.1	29.777	628	357	15	202	1962	1	585	1.46e-56	211	5199	5'-3' exoribonuclease	Fadolivirus algeromassiliense
TRINITY_DN2201_c0_g1_i7	YP_010803290.1	29.777	628	357	15	202	1962	1	585	9.06e-57	211	3953	5'-3' exoribonuclease	Fadolivirus algeromassiliense
TRINITY_DN2201_c0_g1_i8	YP_010803290.1	29.777	628	357	15	202	1962	1	585	1.17e-56	211	4476	5'-3' exoribonuclease	Fadolivirus algeromassiliense
TRINITY_DN19155_c0_g1_i2	YP_003969699.1	28.23	627	402	12	1938	73	2	585	2.74e-64	228	2246	putative metalloendopeptidase	Cafeteria roenbergensis virus BV-PW1
TRINITY_DN19155_c0_g1_i3	YP_003969699.1	28.23	627	402	12	1938	73	2	585	1.04e-63	228	2399	putative metalloendopeptidase	Cafeteria roenbergensis virus BV-PW1
TRINITY_DN5708_c0_g1_i8	YP_009325872.1	22.807	627	330	18	847	2613	111	621	1.66e-23	111	4233	Ser/Thr protein phosphatase 6 regulatory ankyrin repeat subunit B like	Only Syngen Nebraska virus 5
TRINITY_DN2038_c0_g1_i3	NP_955246.1	28.594	626	354	20	2856	1177	140	738	3.91e-41	167	3624	CNPV223 ankyrin repeat protein	Canarypox virus
TRINITY_DN2038_c0_g1_i4	NP_955246.1	28.594	626	354	20	2856	1177	140	738	5.23e-41	167	3624	CNPV223 ankyrin repeat protein	Canarypox virus
TRINITY_DN18933_c0_g1_i29	YP_010796957.1	36.96	625	358	13	13808	11973	736	1337	1.43e-110	391	14957	PolB	Terrapene box turtle adintovirus
TRINITY_DN554_c0_g1_i10	YP_009665259.1	32.212	624	317	20	1922	75	1	526	2.33e-85	283	2038	glucosamine--fructose-6-phosphate aminotransferase	Paramecium bursaria Chlorella virus NYs1
TRINITY_DN554_c0_g1_i7	YP_009665259.1	32.212	624	317	20	1922	75	1	526	2.33e-85	283	2038	glucosamine--fructose-6-phosphate aminotransferase	Paramecium bursaria Chlorella virus NYs1
TRINITY_DN10535_c0_g1_i1	YP_654631.1	24.88	623	313	21	2439	616	65	547	1.33e-43	166	2853	hypothetical protein MIV059L	Invertebrate iridescent virus 3
TRINITY_DN2885_c0_g1_i10	YP_010804160.1	46.228	623	322	9	2094	244	28	643	0	547	2591	long-chain fatty acid CoA synthetase	Fadolivirus algeromassiliense
TRINITY_DN28933_c0_g1_i11	YP_010803136.1	26.645	623	378	21	329	1996	49	659	1.71e-45	177	2210	HrpA-like RNA helicase	Fadolivirus algeromassiliense
TRINITY_DN10535_c0_g1_i3	YP_654631.1	24.92	622	312	21	2785	965	65	546	1.54e-43	166	3199	hypothetical protein MIV059L	Invertebrate iridescent virus 3
TRINITY_DN16052_c0_g1_i2	YP_010772338.1	28.617	622	379	17	550	2379	141	709	8.41e-61	223	2476	hypothetical protein QIT38_gp43	Methanocaldococcus fervens tailed virus 1
TRINITY_DN104412_c0_g1_i2	YP_010780181.1	28.986	621	376	16	1923	88	5	569	4.56e-69	247	2393	hypothetical protein QJ856_gp1184	Tupanvirus deep ocean
TRINITY_DN2968_c0_g1_i1	YP_010841540.1	28.871	620	279	14	2997	4604	65	606	3.45e-14	82.4	5652	collagen-like protein 7	Cotonvirus japonicus
TRINITY_DN3943_c0_g1_i6	YP_003969699.1	26.452	620	384	18	161	1966	2	567	2.99e-42	165	1969	putative metalloendopeptidase	Cafeteria roenbergensis virus BV-PW1
TRINITY_DN5521_c1_g2_i2	YP_009329403.1	27.464	619	399	17	1869	64	5	590	8.46e-63	221	1953	ABC transporter, partial	Cedratvirus A11
TRINITY_DN245_c1_g1_i1	YP_009173627.1	63.107	618	219	6	271	2112	2	614	0	732	2592	Hsp70 protein	Chrysochromulina ericina virus
TRINITY_DN2968_c0_g1_i1	YP_010841540.1	37.763	617	302	10	2499	4346	579	1114	6.1e-41	170	5652	collagen-like protein 7	Cotonvirus japonicus
TRINITY_DN7081_c0_g1_i2	YP_010778125.1	28.363	617	376	20	149	1888	35	622	5.5e-47	180	2006	putative ATP-dependent RNA helicase	Bodo saltans virus
TRINITY_DN7081_c0_g1_i3	YP_010778125.1	28.363	617	376	20	149	1888	35	622	4.8e-47	180	2006	putative ATP-dependent RNA helicase	Bodo saltans virus
TRINITY_DN7081_c0_g1_i5	YP_010778125.1	28.525	617	375	20	149	1888	35	622	2e-47	181	2006	putative ATP-dependent RNA helicase	Bodo saltans virus
TRINITY_DN2038_c0_g1_i3	NP_955246.1	27.922	616	374	18	3336	1606	164	748	2.23e-37	155	3624	CNPV223 ankyrin repeat protein	Canarypox virus
TRINITY_DN2038_c0_g1_i4	NP_955246.1	27.922	616	374	18	3336	1606	164	748	3.14e-37	155	3624	CNPV223 ankyrin repeat protein	Canarypox virus
TRINITY_DN8385_c0_g2_i8	YP_010803204.1	25.487	616	368	19	1076	2710	324	919	1.3e-33	143	2945	DNA mismatch repair protein mutS/MSH	Fadolivirus algeromassiliense
TRINITY_DN13496_c0_g1_i3	YP_009001225.1	27.317	615	376	15	206	1999	65	625	1.76e-55	203	2085	ABC transporter	Pithovirus sibericum
TRINITY_DN5521_c1_g2_i3	YP_009329403.1	27.199	614	398	16	1854	64	9	590	2e-62	220	1948	ABC transporter, partial	Cedratvirus A11
TRINITY_DN7016_c0_g1_i2	YP_010780181.1	29.364	613	372	15	202	2025	1	557	5.28e-67	244	2895	hypothetical protein QJ856_gp1184	Tupanvirus deep ocean
TRINITY_DN83510_c0_g1_i1	YP_009173627.1	65.794	611	205	3	1927	104	5	614	0	773	2041	Hsp70 protein	Chrysochromulina ericina virus
TRINITY_DN15459_c2_g1_i2	NP_054071.1	32.131	610	263	16	2028	253	30	506	3.65e-74	255	2682	global transactivator-like protein	Autographa californica nucleopolyhedrovirus
TRINITY_DN3497_c0_g1_i5	YP_009001225.1	28.197	610	362	17	179	1936	73	630	2.16e-48	183	2028	ABC transporter	Pithovirus sibericum
TRINITY_DN461_c0_g1_i1	YP_009173627.1	66.393	610	201	3	100	1920	6	614	0	772	2106	Hsp70 protein	Chrysochromulina ericina virus
TRINITY_DN51152_c0_g1_i2	YP_009173627.1	50.82	610	268	13	568	2322	6	608	0	552	2558	Hsp70 protein	Chrysochromulina ericina virus
TRINITY_DN5495_c0_g1_i2	YP_009666308.1	30.656	610	389	9	3146	1347	452	1037	1.29e-93	324	3147	Reverse Transcriptase, partial	Cladosporium fulvum T-1 virus
TRINITY_DN7016_c0_g1_i1	YP_010780181.1	29.508	610	369	15	174	1988	4	557	6.11e-67	244	2858	hypothetical protein QJ856_gp1184	Tupanvirus deep ocean
TRINITY_DN357_c0_g1_i2	YP_009173627.1	69.622	609	184	1	2194	371	6	614	0	826	2351	Hsp70 protein	Chrysochromulina ericina virus
TRINITY_DN357_c0_g1_i3	YP_009173627.1	70.443	609	179	1	2347	524	6	614	0	837	2724	Hsp70 protein	Chrysochromulina ericina virus
TRINITY_DN720_c0_g1_i1	YP_010803544.1	42.693	609	322	8	95	1870	1	599	1.77e-161	479	1998	RNAse l inhibitor RLI1	Fadolivirus algeromassiliense
TRINITY_DN720_c0_g1_i4	YP_010803544.1	42.693	609	322	8	95	1870	1	599	1.77e-161	479	1998	RNAse l inhibitor RLI1	Fadolivirus algeromassiliense
TRINITY_DN245_c0_g1_i10	YP_004061438.1	67.875	607	188	4	165	1979	4	605	0	797	2233	hypothetical protein BpV1_008c	Bathycoccus sp. RCC1105 virus BpV1
TRINITY_DN245_c0_g1_i3	YP_004061438.1	67.875	607	188	4	157	1971	4	605	0	797	2061	hypothetical protein BpV1_008c	Bathycoccus sp. RCC1105 virus BpV1
TRINITY_DN245_c0_g1_i4	YP_004061438.1	67.875	607	188	4	165	1979	4	605	0	797	2251	hypothetical protein BpV1_008c	Bathycoccus sp. RCC1105 virus BpV1
TRINITY_DN245_c0_g1_i5	YP_004061438.1	67.875	607	188	4	165	1979	4	605	0	797	2269	hypothetical protein BpV1_008c	Bathycoccus sp. RCC1105 virus BpV1
TRINITY_DN245_c0_g1_i8	YP_004061438.1	67.875	607	188	4	165	1979	4	605	0	797	2269	hypothetical protein BpV1_008c	Bathycoccus sp. RCC1105 virus BpV1
TRINITY_DN17127_c0_g1_i1	YP_010796957.1	39.934	606	332	9	1749	1	620	1216	1.98e-137	435	1760	PolB	Terrapene box turtle adintovirus
TRINITY_DN530_c0_g1_i18	YP_003084228.1	24.628	605	292	23	1153	2544	114	695	3.72e-05	52.4	4355	hypothetical protein PSS2_gp084	Cyanophage PSS2
TRINITY_DN77637_c0_g1_i14	YP_010803136.1	26.777	605	373	18	568	2196	25	621	3.42e-56	212	3467	HrpA-like RNA helicase	Fadolivirus algeromassiliense
TRINITY_DN11181_c0_g1_i1	YP_010781461.1	21.523	604	376	22	89	1813	12	546	1.38e-18	95.1	3146	aminopeptidase M1-like	Tupanvirus soda lake
TRINITY_DN146522_c0_g1_i1	YP_009481108.1	26.821	604	366	16	125	1837	57	617	2.39e-43	168	1897	hAT family C-terminal dimerization region domain containing protein	Pandoravirus macleodensis
TRINITY_DN3840_c0_g1_i6	YP_010778125.1	27.649	604	359	16	2424	682	25	573	1.93e-62	227	2591	putative ATP-dependent RNA helicase	Bodo saltans virus
TRINITY_DN3840_c0_g1_i7	YP_010778125.1	27.649	604	359	16	2486	744	25	573	2.44e-62	227	2653	putative ATP-dependent RNA helicase	Bodo saltans virus
TRINITY_DN9837_c0_g1_i1	YP_009046281.1	26.534	603	371	21	2911	1166	7	558	6.09e-43	169	3133	DNA ligase	Pigeonpox virus
TRINITY_DN9837_c0_g1_i3	YP_009046281.1	26.534	603	371	21	2996	1251	7	558	6.42e-43	169	3218	DNA ligase	Pigeonpox virus
TRINITY_DN9837_c0_g1_i7	YP_009046281.1	26.534	603	371	21	2366	621	7	558	3.53e-43	169	2588	DNA ligase	Pigeonpox virus
TRINITY_DN4932_c0_g1_i1	YP_010780181.1	30.897	602	362	18	2558	783	2	559	4.28e-72	258	2724	hypothetical protein QJ856_gp1184	Tupanvirus deep ocean
TRINITY_DN2528_c0_g3_i1	YP_010780181.1	30.667	600	362	15	2779	4557	2	554	2.19e-69	255	5659	hypothetical protein QJ856_gp1184	Tupanvirus deep ocean
TRINITY_DN2528_c0_g3_i3	YP_010780181.1	30.667	600	362	15	2779	4557	2	554	2.19e-69	255	5659	hypothetical protein QJ856_gp1184	Tupanvirus deep ocean
TRINITY_DN2528_c0_g3_i4	YP_010780181.1	30.667	600	362	15	2836	4614	2	554	2.23e-69	255	5716	hypothetical protein QJ856_gp1184	Tupanvirus deep ocean
TRINITY_DN2528_c0_g3_i5	YP_010780181.1	30.667	600	362	15	417	2195	2	554	2.92e-70	255	3297	hypothetical protein QJ856_gp1184	Tupanvirus deep ocean
TRINITY_DN3478_c0_g1_i2	YP_010803112.1	21.833	600	392	20	494	2128	86	663	6.8e-39	157	2183	peptidase M3A/M3B	Fadolivirus algeromassiliense
TRINITY_DN3478_c0_g1_i3	YP_010803112.1	21.833	600	392	20	494	2128	86	663	7.11e-39	157	2183	peptidase M3A/M3B	Fadolivirus algeromassiliense
TRINITY_DN530_c0_g1_i13	YP_003084228.1	27.667	600	289	24	608	2173	507	1039	1.41e-17	92	2684	hypothetical protein PSS2_gp084	Cyanophage PSS2
TRINITY_DN530_c0_g1_i18	YP_003084228.1	27.667	600	289	24	1153	2718	507	1039	3.16e-18	95.5	4355	hypothetical protein PSS2_gp084	Cyanophage PSS2
TRINITY_DN1385_c0_g1_i1	YP_009173631.1	39.9	599	302	19	123	1826	1	572	9.56e-119	367	1865	asparagine synthetase B	Chrysochromulina ericina virus
TRINITY_DN1385_c0_g1_i2	YP_009173631.1	39.733	599	303	19	123	1826	1	572	1.35e-118	367	1865	asparagine synthetase B	Chrysochromulina ericina virus
TRINITY_DN1385_c0_g1_i3	YP_009173631.1	39.9	599	302	19	123	1826	1	572	9.56e-119	367	1865	asparagine synthetase B	Chrysochromulina ericina virus
TRINITY_DN3540_c0_g2_i2	YP_009329403.1	27.546	599	374	14	258	2000	34	590	1.44e-59	216	2628	ABC transporter, partial	Cedratvirus A11
TRINITY_DN3540_c0_g2_i3	YP_009329403.1	27.546	599	374	14	286	2028	34	590	1.59e-59	216	2656	ABC transporter, partial	Cedratvirus A11
TRINITY_DN3540_c0_g2_i6	YP_009329403.1	27.546	599	374	14	304	2046	34	590	2.1e-59	216	2674	ABC transporter, partial	Cedratvirus A11
TRINITY_DN7651_c0_g1_i1	YP_010804160.1	25.876	599	396	17	2878	1169	62	641	4.54e-45	177	3352	long-chain fatty acid CoA synthetase	Fadolivirus algeromassiliense
TRINITY_DN14790_c0_g1_i5	YP_009174650.1	27.926	598	380	17	2781	4520	231	795	4.13e-50	196	5069	putative DNA polymerase	Yellowstone lake phycodnavirus 2
TRINITY_DN14790_c0_g1_i6	YP_009174650.1	27.926	598	380	17	242	1981	231	795	2.75e-51	197	2530	putative DNA polymerase	Yellowstone lake phycodnavirus 2
TRINITY_DN5682_c0_g1_i1	YP_010803663.1	38.127	598	341	13	1916	147	4	580	1.41e-129	400	2325	class II glycyl-tRNA synthetase	Fadolivirus algeromassiliense
TRINITY_DN5682_c0_g1_i5	YP_010803663.1	38.127	598	341	13	1916	147	4	580	1.41e-129	400	2325	class II glycyl-tRNA synthetase	Fadolivirus algeromassiliense
TRINITY_DN2283_c0_g1_i11	YP_009665578.1	23.618	597	356	19	2046	3707	141	680	5.2e-19	97.1	4293	ATPase	Paramecium bursaria Chlorella virus NYs1
TRINITY_DN2283_c0_g1_i8	YP_009665578.1	23.618	597	356	19	1961	3622	141	680	5.06e-19	97.1	4208	ATPase	Paramecium bursaria Chlorella virus NYs1
TRINITY_DN2968_c0_g1_i1	YP_010841540.1	38.023	597	300	7	2499	4277	684	1214	6.7e-38	160	5652	collagen-like protein 7	Cotonvirus japonicus
TRINITY_DN39487_c0_g1_i2	YP_009001225.1	28.188	596	368	15	2210	471	73	624	1.56e-56	208	2437	ABC transporter	Pithovirus sibericum
TRINITY_DN4095_c0_g1_i11	YP_010803101.1	42.114	596	326	10	1776	10	1	584	1.41e-155	465	2079	arginyl-tRNA synthetase	Fadolivirus algeromassiliense
TRINITY_DN4095_c0_g1_i2	YP_010803101.1	41.946	596	327	10	1776	10	1	584	4.67e-155	464	2079	arginyl-tRNA synthetase	Fadolivirus algeromassiliense
TRINITY_DN530_c0_g1_i18	YP_003084228.1	22.987	596	314	24	52	1620	505	1028	0.004	45.8	4355	hypothetical protein PSS2_gp084	Cyanophage PSS2
TRINITY_DN530_c0_g1_i10	YP_003084228.1	27.946	594	283	24	8815	10362	513	1039	4.37e-17	93.2	10975	hypothetical protein PSS2_gp084	Cyanophage PSS2
TRINITY_DN530_c0_g1_i12	YP_003084228.1	27.946	594	283	24	9760	11307	513	1039	2.12e-17	94.4	12944	hypothetical protein PSS2_gp084	Cyanophage PSS2
TRINITY_DN530_c0_g1_i2	YP_003084228.1	27.946	594	283	24	8815	10362	513	1039	1.69e-17	94.7	11999	hypothetical protein PSS2_gp084	Cyanophage PSS2
TRINITY_DN17127_c0_g1_i11	YP_010796957.1	39.629	593	326	9	1710	1	620	1203	4.4e-133	423	1721	PolB	Terrapene box turtle adintovirus
TRINITY_DN19287_c0_g1_i25	YP_010802886.1	38.617	593	305	11	1917	142	84	618	1.98e-123	384	2131	GMP synthetase glutamine amidotransferase and ATP pyrophosphatase domain protein	Fadolivirus algeromassiliense
TRINITY_DN1109_c0_g1_i1	YP_010778015.1	41.047	592	334	6	845	2608	134	714	4.14e-144	447	2787	translation initiation factor IF-2	Bodo saltans virus
TRINITY_DN1109_c0_g1_i4	YP_010778015.1	40.878	592	335	6	845	2608	134	714	2.83e-136	426	2697	translation initiation factor IF-2	Bodo saltans virus
TRINITY_DN1109_c0_g1_i5	YP_010778015.1	41.047	592	334	6	845	2608	134	714	5.82e-144	447	2826	translation initiation factor IF-2	Bodo saltans virus
TRINITY_DN2893_c0_g1_i3	YP_009329403.1	27.703	592	390	15	2003	282	14	585	5.21e-64	227	2263	ABC transporter, partial	Cedratvirus A11
TRINITY_DN2893_c0_g1_i5	YP_009329403.1	27.703	592	390	15	1983	262	14	585	4.73e-64	227	2243	ABC transporter, partial	Cedratvirus A11
TRINITY_DN24721_c0_g1_i13	YP_009666308.1	28.596	591	353	14	1482	3182	359	904	6.98e-62	234	4153	Reverse Transcriptase, partial	Cladosporium fulvum T-1 virus
TRINITY_DN21435_c0_g1_i2	YP_010783281.1	23.469	588	363	19	62	1705	289	829	1.75e-24	114	3024	DNA mismatch repair ATPase MutS subfamily 7	Tetraselmis virus 1
TRINITY_DN5217_c0_g1_i2	YP_293911.1	44.558	588	305	7	1939	185	11	580	1.82e-153	462	2145	putative DNA ligase	Emiliania huxleyi virus 86
TRINITY_DN1256_c0_g2_i2	YP_010788696.1	28.62	587	377	14	352	2028	26	598	2.03e-68	244	2715	ATP-dependent RNA helicase	Megavirus baoshan
TRINITY_DN5876_c0_g2_i1	YP_010796961.1	35.945	587	348	9	1798	89	419	994	2.67e-117	379	1798	PolB	Mayetiola barley midge adintovirus
TRINITY_DN3726_c0_g1_i11	YP_010796961.1	40.273	586	295	11	1946	216	643	1182	1.78e-136	433	2067	PolB	Mayetiola barley midge adintovirus
TRINITY_DN5131_c0_g1_i1	YP_003969699.1	21.709	585	397	21	667	2382	2	538	2.85e-11	70.5	2387	putative metalloendopeptidase	Cafeteria roenbergensis virus BV-PW1
TRINITY_DN529_c0_g1_i19	YP_010796961.1	44.615	585	298	8	11	1714	360	935	2.2e-152	470	1715	PolB	Mayetiola barley midge adintovirus
TRINITY_DN147264_c0_g1_i1	YP_009666308.1	27.397	584	359	12	2397	712	455	995	9.8e-64	234	2408	Reverse Transcriptase, partial	Cladosporium fulvum T-1 virus
TRINITY_DN5978_c0_g1_i2	YP_009329403.1	30.822	584	367	12	1836	109	29	583	1.41e-75	259	2381	ABC transporter, partial	Cedratvirus A11
TRINITY_DN50125_c0_g1_i3	YP_010841596.1	34.305	583	233	13	161	1852	84	535	1.23e-33	140	1852	collagen 7	Cotonvirus japonicus
TRINITY_DN5495_c0_g1_i3	YP_009666308.1	30.017	583	370	9	3068	1347	484	1037	1.3e-83	299	3768	Reverse Transcriptase, partial	Cladosporium fulvum T-1 virus
TRINITY_DN5495_c0_g1_i4	YP_009666308.1	30.017	583	370	9	3068	1347	484	1037	2e-83	298	3767	Reverse Transcriptase, partial	Cladosporium fulvum T-1 virus
TRINITY_DN21435_c0_g1_i6	YP_010783281.1	23.58	581	357	19	1414	3036	296	829	6.66e-24	113	4355	DNA mismatch repair ATPase MutS subfamily 7	Tetraselmis virus 1
TRINITY_DN530_c0_g1_i18	YP_003084228.1	24.613	581	302	28	1216	2742	768	1284	0.061	41.6	4355	hypothetical protein PSS2_gp084	Cyanophage PSS2
TRINITY_DN530_c0_g1_i2	YP_003084228.1	24.613	581	302	28	8860	10386	768	1284	0.24	41.2	11999	hypothetical protein PSS2_gp084	Cyanophage PSS2
TRINITY_DN5749_c0_g1_i2	YP_010781422.1	27.194	581	317	24	1540	77	119	686	1.97e-32	136	1888	glucose-methanol-choline oxidoreductase	Tupanvirus soda lake
TRINITY_DN5749_c0_g1_i3	YP_010781422.1	27.367	581	316	24	1540	77	119	686	2.33e-33	139	2028	glucose-methanol-choline oxidoreductase	Tupanvirus soda lake
TRINITY_DN530_c0_g1_i10	YP_003084228.1	24.31	580	305	27	8860	10386	768	1284	0.61	40	10975	hypothetical protein PSS2_gp084	Cyanophage PSS2
TRINITY_DN530_c0_g1_i12	YP_003084228.1	24.31	580	305	27	9805	11331	768	1284	0.33	41.2	12944	hypothetical protein PSS2_gp084	Cyanophage PSS2
TRINITY_DN77637_c0_g1_i2	YP_010803136.1	26.897	580	352	17	17	1588	63	626	1.16e-49	189	2136	HrpA-like RNA helicase	Fadolivirus algeromassiliense
TRINITY_DN19287_c0_g1_i1	YP_010802886.1	42.561	578	282	9	1794	61	6	533	3.03e-148	447	2064	GMP synthetase glutamine amidotransferase and ATP pyrophosphatase domain protein	Fadolivirus algeromassiliense
TRINITY_DN6040_c0_g1_i14	YP_009666308.1	25.606	578	363	14	1	1677	471	1000	1.42e-41	170	4351	Reverse Transcriptase, partial	Cladosporium fulvum T-1 virus
TRINITY_DN6040_c0_g1_i5	YP_009666308.1	25.606	578	363	14	1	1677	471	1000	7.32e-42	169	2666	Reverse Transcriptase, partial	Cladosporium fulvum T-1 virus
TRINITY_DN6040_c0_g1_i6	YP_009666308.1	25.606	578	363	14	1	1677	471	1000	1.82e-41	170	4957	Reverse Transcriptase, partial	Cladosporium fulvum T-1 virus
TRINITY_DN6040_c0_g1_i7	YP_009666308.1	25.606	578	363	14	1	1677	471	1000	1.86e-41	170	5013	Reverse Transcriptase, partial	Cladosporium fulvum T-1 virus
TRINITY_DN6040_c0_g1_i9	YP_009666308.1	25.606	578	363	14	1	1677	471	1000	1.83e-41	170	4968	Reverse Transcriptase, partial	Cladosporium fulvum T-1 virus
TRINITY_DN15903_c0_g1_i1	YP_009666308.1	28.299	576	383	8	2889	1189	476	1030	9.96e-67	246	2889	Reverse Transcriptase, partial	Cladosporium fulvum T-1 virus
TRINITY_DN15903_c0_g1_i3	YP_009666308.1	28.299	576	383	8	2634	934	476	1030	3.41e-67	246	2634	Reverse Transcriptase, partial	Cladosporium fulvum T-1 virus
TRINITY_DN15903_c0_g1_i5	YP_009666308.1	28.299	576	383	8	3060	1360	476	1030	1.81e-66	246	3060	Reverse Transcriptase, partial	Cladosporium fulvum T-1 virus
TRINITY_DN15903_c0_g1_i8	YP_009666308.1	28.299	576	383	8	3060	1360	476	1030	1.81e-66	246	3060	Reverse Transcriptase, partial	Cladosporium fulvum T-1 virus
TRINITY_DN2031_c0_g1_i2	YP_010778125.1	25	576	348	14	2542	884	47	561	8.03e-41	165	3973	putative ATP-dependent RNA helicase	Bodo saltans virus
TRINITY_DN6337_c0_g1_i1	YP_009329013.1	22.569	576	384	21	260	1936	18	548	2.58e-16	87	2055	serine-threonine kinase	Cedratvirus A11
TRINITY_DN6337_c0_g1_i2	YP_009329013.1	22.569	576	384	21	260	1936	18	548	5e-16	86.3	2055	serine-threonine kinase	Cedratvirus A11
TRINITY_DN6337_c0_g1_i3	YP_009329013.1	22.569	576	384	21	260	1936	18	548	3.09e-16	86.7	2055	serine-threonine kinase	Cedratvirus A11
TRINITY_DN67989_c0_g1_i3	NP_612286.1	28.125	576	314	21	330	2036	4	486	3.93e-48	180	2133	putative RNA guanylytransferase	Infectious spleen and kidney necrosis virus
TRINITY_DN5852_c0_g1_i17	YP_010802560.1	61.391	575	215	3	2831	1113	19	588	0	725	3282	DNA ligase III	Chrysodeixis includens nucleopolyhedrovirus
TRINITY_DN5852_c0_g1_i4	YP_010802560.1	61.391	575	215	3	2831	1113	19	588	0	724	3563	DNA ligase III	Chrysodeixis includens nucleopolyhedrovirus
TRINITY_DN5852_c0_g1_i5	YP_010802560.1	61.391	575	215	3	2824	1106	19	588	0	725	3084	DNA ligase III	Chrysodeixis includens nucleopolyhedrovirus
TRINITY_DN5852_c0_g1_i7	YP_010802560.1	61.391	575	215	3	2831	1113	19	588	0	723	3423	DNA ligase III	Chrysodeixis includens nucleopolyhedrovirus
TRINITY_DN5852_c0_g1_i9	YP_010802560.1	61.391	575	215	3	2831	1113	19	588	0	725	3091	DNA ligase III	Chrysodeixis includens nucleopolyhedrovirus
TRINITY_DN10334_c0_g1_i3	NP_073525.1	26.307	574	374	12	1954	281	8	548	1.28e-56	205	2059	140R protein	Yaba-like disease virus
TRINITY_DN5876_c0_g2_i3	YP_010796961.1	35.366	574	343	9	1813	143	419	981	2.68e-113	368	1813	PolB	Mayetiola barley midge adintovirus
TRINITY_DN1758_c0_g1_i1	YP_009129265.1	44.852	573	293	9	1755	61	659	1216	5.75e-142	458	1755	polyprotein	Graminella nigrifrons virus 1
TRINITY_DN1758_c0_g1_i5	YP_009129265.1	45.201	573	291	9	1755	61	659	1216	9.72e-143	460	1755	polyprotein	Graminella nigrifrons virus 1
TRINITY_DN3202_c0_g1_i6	YP_004061438.1	65.445	573	191	4	2	1714	39	606	0	730	1737	hypothetical protein BpV1_008c	Bathycoccus sp. RCC1105 virus BpV1
TRINITY_DN2779_c0_g1_i14	YP_002004529.1	99.476	572	3	0	1334	3049	1	572	0	1100	7489	DNA polymerase	Bacillus phage phi29
TRINITY_DN2779_c0_g1_i24	YP_002004529.1	99.476	572	3	0	1334	3049	1	572	0	1100	7356	DNA polymerase	Bacillus phage phi29
TRINITY_DN2779_c0_g1_i5	YP_002004529.1	99.476	572	3	0	6023	4308	1	572	0	1100	7360	DNA polymerase	Bacillus phage phi29
TRINITY_DN11841_c0_g1_i1	YP_009329013.1	22.592	571	371	21	141	1760	18	548	1e-17	91.7	2133	serine-threonine kinase	Cedratvirus A11
TRINITY_DN11841_c0_g1_i3	YP_009329013.1	22.592	571	371	21	141	1760	18	548	1e-17	91.7	2133	serine-threonine kinase	Cedratvirus A11
TRINITY_DN11841_c0_g1_i4	YP_009329013.1	22.592	571	371	21	141	1760	18	548	1e-17	91.7	2133	serine-threonine kinase	Cedratvirus A11
TRINITY_DN11841_c0_g1_i5	YP_009329013.1	22.592	571	371	21	141	1760	18	548	1e-17	91.7	2133	serine-threonine kinase	Cedratvirus A11
TRINITY_DN1557_c0_g1_i6	YP_010778819.1	25.744	571	357	16	148	1719	41	591	2.14e-49	186	1952	dynamin-like protein	Bodo saltans virus
TRINITY_DN3202_c0_g1_i4	YP_004061438.1	65.674	571	189	4	2	1708	39	604	0	728	1764	hypothetical protein BpV1_008c	Bathycoccus sp. RCC1105 virus BpV1
TRINITY_DN5081_c0_g1_i1	YP_010779185.1	31.579	570	332	19	2232	688	57	623	2.12e-55	211	4408	repeat protein	Moumouvirus goulette
TRINITY_DN82965_c0_g1_i1	YP_009665827.1	34.035	570	326	12	203	1831	39	585	3.8e-99	319	2071	hypothetical protein CsmBV13.10	Diolcogaster facetosa bracovirus
TRINITY_DN1557_c0_g1_i2	YP_010778819.1	25.704	568	369	16	28	1611	37	591	1.31e-44	171	1844	dynamin-like protein	Bodo saltans virus
TRINITY_DN11181_c0_g1_i3	YP_010781461.1	21.693	567	352	21	55	1665	42	546	1.42e-17	91.7	2998	aminopeptidase M1-like	Tupanvirus soda lake
TRINITY_DN2111_c0_g1_i2	YP_009507248.1	31.041	567	346	13	1789	146	50	590	5.24e-64	242	4529	ORF B	Trichoplusia ni TED virus
TRINITY_DN2111_c0_g1_i5	YP_009507248.1	31.041	567	346	13	1789	146	50	590	5.53e-64	242	4629	ORF B	Trichoplusia ni TED virus
TRINITY_DN2111_c0_g1_i6	YP_009507248.1	31.041	567	346	13	1789	146	50	590	8.95e-62	234	4147	ORF B	Trichoplusia ni TED virus
TRINITY_DN2111_c0_g1_i8	YP_009507248.1	31.041	567	346	13	1789	146	50	590	7.88e-64	239	3450	ORF B	Trichoplusia ni TED virus
TRINITY_DN3712_c0_g1_i1	YP_010803532.1	25.75	567	294	17	1536	3233	365	805	8.74e-47	184	3329	eukaryotic translation elongation factor 2	Fadolivirus algeromassiliense
TRINITY_DN9119_c0_g1_i2	YP_009665827.1	32.686	566	323	16	1773	184	42	585	4.09e-82	275	2137	hypothetical protein CsmBV13.10	Diolcogaster facetosa bracovirus
TRINITY_DN11275_c0_g2_i8	YP_009666308.1	25.887	564	357	14	7	1623	474	1001	4.83e-43	168	1668	Reverse Transcriptase, partial	Cladosporium fulvum T-1 virus
TRINITY_DN10154_c0_g1_i1	YP_010678918.1	25.134	561	387	13	688	2328	128	669	2.15e-49	188	2413	oligopeptidase A	Pseudomonas phage vB_PaeM_PA5oct
TRINITY_DN11290_c0_g2_i3	YP_010796961.1	35.651	561	300	17	1574	18	217	758	1.04e-83	285	1575	PolB	Mayetiola barley midge adintovirus
TRINITY_DN18323_c0_g1_i1	YP_009665827.1	31.373	561	326	9	1770	166	57	584	7.24e-90	292	1798	hypothetical protein CsmBV13.10	Diolcogaster facetosa bracovirus
TRINITY_DN2283_c0_g1_i9	YP_009665578.1	24.064	561	326	19	1961	3514	141	644	1.55e-16	89	3626	ATPase	Paramecium bursaria Chlorella virus NYs1
TRINITY_DN11290_c0_g2_i2	YP_010796961.1	36.25	560	298	17	1574	18	217	758	2.97e-85	289	1575	PolB	Mayetiola barley midge adintovirus
TRINITY_DN161057_c0_g1_i1	YP_010841540.1	31.964	560	263	17	998	2437	61	582	1.61e-22	108	3533	collagen-like protein 7	Cotonvirus japonicus
TRINITY_DN33555_c0_g1_i1	YP_009666308.1	25.536	560	348	12	20	1624	486	1001	9.01e-45	176	2208	Reverse Transcriptase, partial	Cladosporium fulvum T-1 virus
TRINITY_DN39487_c0_g1_i5	YP_009001225.1	26.607	560	350	16	2102	471	110	624	2.54e-42	166	2177	ABC transporter	Pithovirus sibericum
TRINITY_DN4447_c0_g1_i9	YP_009507248.1	32.143	560	330	14	250	1860	54	586	1.86e-61	234	4909	ORF B	Trichoplusia ni TED virus
TRINITY_DN4886_c0_g1_i1	YP_010781597.1	20	560	343	19	1669	59	10	487	1.69e-09	65.1	1978	non-ribosomal peptide synthetase	Tupanvirus soda lake
TRINITY_DN4886_c0_g1_i4	YP_010781597.1	20	560	343	19	1669	59	10	487	1.7e-09	65.1	1988	non-ribosomal peptide synthetase	Tupanvirus soda lake
TRINITY_DN4886_c0_g1_i6	YP_010781597.1	20	560	343	19	1669	59	10	487	1.53e-09	65.1	1868	non-ribosomal peptide synthetase	Tupanvirus soda lake
TRINITY_DN4886_c0_g1_i8	YP_010781597.1	20	560	343	19	1669	59	10	487	1.53e-09	65.1	1868	non-ribosomal peptide synthetase	Tupanvirus soda lake
TRINITY_DN819_c0_g1_i6	YP_009001498.1	29.286	560	345	11	2146	3801	173	689	1.99e-60	231	3869	ABC transporter	Anomala cuprea entomopoxvirus
TRINITY_DN1698_c0_g2_i1	YP_003986988.1	48.837	559	266	10	1697	48	13	560	8.67e-162	500	1958	DNA topoisomerase II	Acanthamoeba polyphaga mimivirus
TRINITY_DN4447_c0_g1_i10	YP_009507248.1	32.379	559	330	15	250	1860	54	586	5.8e-64	236	2432	ORF B	Trichoplusia ni TED virus
TRINITY_DN4447_c0_g1_i3	YP_009507248.1	32.021	559	332	13	250	1860	54	586	6.18e-63	234	2746	ORF B	Trichoplusia ni TED virus
TRINITY_DN18019_c0_g1_i1	YP_009482408.1	25.314	557	337	21	675	2270	2	504	6.39e-34	141	2430	hAT family C-terminal dimerization region domain containing protein	Pandoravirus neocaledonia
TRINITY_DN18019_c0_g1_i2	YP_009482408.1	25.673	557	335	22	675	2270	2	504	7.74e-34	141	2393	hAT family C-terminal dimerization region domain containing protein	Pandoravirus neocaledonia
TRINITY_DN3673_c0_g1_i6	YP_009329013.1	24.057	557	360	17	1807	230	18	542	1.73e-31	135	2088	serine-threonine kinase	Cedratvirus A11
TRINITY_DN3840_c0_g1_i10	YP_010778125.1	29.084	557	358	15	2265	682	25	573	2.06e-67	239	2432	putative ATP-dependent RNA helicase	Bodo saltans virus
TRINITY_DN3840_c0_g1_i2	YP_010778125.1	29.084	557	358	15	2328	745	25	573	2.83e-67	239	2495	putative ATP-dependent RNA helicase	Bodo saltans virus
TRINITY_DN13496_c0_g1_i1	YP_009001225.1	27.878	556	336	11	206	1834	65	568	4.14e-53	195	1896	ABC transporter	Pithovirus sibericum
TRINITY_DN1758_c0_g1_i4	YP_009553259.1	44.424	556	291	8	1662	22	847	1393	3.35e-135	437	1693	polyprotein	Psammotettix alienus iflavirus 1
TRINITY_DN17127_c0_g1_i5	YP_010796957.1	37.838	555	315	8	1596	1	669	1216	2.08e-115	374	1621	PolB	Terrapene box turtle adintovirus
TRINITY_DN2879_c0_g1_i1	NP_073525.1	25.09	554	387	9	590	2215	14	551	8.37e-55	203	2855	140R protein	Yaba-like disease virus
TRINITY_DN2879_c0_g1_i7	NP_073525.1	25.09	554	387	9	590	2215	14	551	3.71e-55	203	2544	140R protein	Yaba-like disease virus
TRINITY_DN8385_c0_g2_i5	YP_010803204.1	25.993	554	324	18	261	1724	324	857	4.56e-33	139	1842	DNA mismatch repair protein mutS/MSH	Fadolivirus algeromassiliense
TRINITY_DN10334_c0_g1_i1	NP_073525.1	26.221	553	359	12	1614	4	8	527	1.16e-52	192	1719	140R protein	Yaba-like disease virus
TRINITY_DN26140_c3_g1_i1	NP_073525.1	23.87	553	383	8	48	1673	17	542	2.38e-41	160	1721	140R protein	Yaba-like disease virus
TRINITY_DN26140_c3_g1_i6	NP_073525.1	23.87	553	383	8	48	1673	17	542	2.2e-41	161	1824	140R protein	Yaba-like disease virus
TRINITY_DN26140_c3_g1_i9	NP_073525.1	23.87	553	383	8	48	1673	17	542	1.85e-41	161	1878	140R protein	Yaba-like disease virus
TRINITY_DN984_c0_g1_i1	YP_010780181.1	32.188	553	332	15	2694	1063	5	523	2.03e-80	281	2724	hypothetical protein QJ856_gp1184	Tupanvirus deep ocean
TRINITY_DN984_c0_g1_i8	YP_010780181.1	32.188	553	332	15	2694	1063	5	523	1.12e-79	281	3078	hypothetical protein QJ856_gp1184	Tupanvirus deep ocean
TRINITY_DN6208_c0_g1_i13	YP_009701904.1	22.283	552	310	15	2273	639	289	728	2.14e-15	84.3	2404	ATPase	Paramecium bursaria Chlorella virus CVA-1
TRINITY_DN3992_c0_g1_i1	YP_010781718.1	35.753	551	323	6	570	2192	4	533	6.64e-109	345	2338	ATP binding cassette sub family F	Tupanvirus soda lake
TRINITY_DN3992_c0_g1_i2	YP_010781718.1	35.753	551	323	6	570	2192	4	533	2.95e-109	345	2240	ATP binding cassette sub family F	Tupanvirus soda lake
TRINITY_DN3992_c0_g1_i5	YP_010781718.1	35.753	551	323	6	570	2192	4	533	2.95e-109	345	2240	ATP binding cassette sub family F	Tupanvirus soda lake
TRINITY_DN3992_c0_g1_i6	YP_010781718.1	35.753	551	323	6	570	2192	4	533	1.53e-108	345	2438	ATP binding cassette sub family F	Tupanvirus soda lake
TRINITY_DN24454_c0_g1_i8	YP_009666308.1	32.182	550	360	8	3318	1693	488	1032	6.69e-84	303	5551	Reverse Transcriptase, partial	Cladosporium fulvum T-1 virus
TRINITY_DN8385_c0_g2_i3	YP_010803204.1	25.818	550	330	17	1076	2539	324	857	2.52e-32	139	2657	DNA mismatch repair protein mutS/MSH	Fadolivirus algeromassiliense
TRINITY_DN1521_c0_g2_i2	YP_010841596.1	34.791	549	222	12	2737	1130	114	539	7e-28	126	5676	collagen 7	Cotonvirus japonicus
TRINITY_DN1521_c0_g2_i3	YP_010841596.1	34.791	549	222	12	2737	1130	114	539	1.06e-27	125	5374	collagen 7	Cotonvirus japonicus
TRINITY_DN2642_c0_g1_i13	YP_009015580.1	37.705	549	249	14	618	2231	11	477	5.88e-92	301	2558	gp277	Bacillus phage G
TRINITY_DN4548_c0_g1_i6	YP_009507248.1	29.197	548	366	9	2708	1101	151	688	8.29e-63	238	4184	ORF B	Trichoplusia ni TED virus
TRINITY_DN7510_c0_g1_i11	YP_010803678.1	42.701	548	283	8	400	2025	1	523	1.4e-136	415	2182	ABC transporter	Fadolivirus algeromassiliense
TRINITY_DN111_c0_g1_i5	YP_009507248.1	32.907	547	335	12	7811	6234	88	623	6.01e-72	268	9303	ORF B	Trichoplusia ni TED virus
TRINITY_DN111_c0_g1_i6	YP_009507248.1	32.907	547	335	12	7811	6234	88	623	6.01e-72	268	9303	ORF B	Trichoplusia ni TED virus
TRINITY_DN111_c0_g1_i8	YP_009507248.1	32.907	547	335	12	7811	6234	88	623	6.01e-72	268	9303	ORF B	Trichoplusia ni TED virus
TRINITY_DN19500_c0_g1_i3	NP_570296.1	25.594	547	360	9	2021	417	21	532	1.08e-46	178	2321	SPV136 kelch-like protein	Swinepox virus
TRINITY_DN68634_c0_g1_i1	YP_009507248.1	30.53	547	359	10	3883	2279	70	607	2.1e-72	267	4001	ORF B	Trichoplusia ni TED virus
TRINITY_DN7510_c0_g1_i1	YP_010803678.1	42.779	547	282	8	446	2068	1	522	1.34e-136	416	2228	ABC transporter	Fadolivirus algeromassiliense
TRINITY_DN32220_c0_g1_i1	NP_570296.1	27.656	546	352	12	1898	303	7	523	5.18e-62	221	2250	SPV136 kelch-like protein	Swinepox virus
TRINITY_DN32220_c0_g1_i2	NP_570296.1	27.656	546	352	12	1898	303	7	523	5.18e-62	221	2250	SPV136 kelch-like protein	Swinepox virus
TRINITY_DN10666_c0_g1_i12	YP_009666308.1	32.11	545	343	9	3289	1700	513	1045	1.9e-81	291	3408	Reverse Transcriptase, partial	Cladosporium fulvum T-1 virus
TRINITY_DN10666_c0_g1_i5	YP_009666308.1	32.11	545	343	9	3015	1426	513	1045	1.01e-81	291	3134	Reverse Transcriptase, partial	Cladosporium fulvum T-1 virus
TRINITY_DN10666_c0_g1_i8	YP_009666308.1	32.11	545	343	9	3016	1427	513	1045	1.01e-81	291	3135	Reverse Transcriptase, partial	Cladosporium fulvum T-1 virus
TRINITY_DN10666_c0_g1_i9	YP_009666308.1	32.11	545	343	9	2631	1042	513	1045	1.42e-82	291	2750	Reverse Transcriptase, partial	Cladosporium fulvum T-1 virus
TRINITY_DN18681_c0_g1_i2	YP_010780309.1	23.67	545	343	15	1627	32	1007	1491	9.14e-26	116	1821	NcpA	Tupanvirus deep ocean
TRINITY_DN13131_c0_g1_i11	YP_009507248.1	29.228	544	350	12	2643	1096	74	610	9.92e-62	233	3430	ORF B	Trichoplusia ni TED virus
TRINITY_DN13131_c0_g1_i12	YP_009507248.1	29.228	544	350	12	2501	954	74	610	8.07e-62	233	3288	ORF B	Trichoplusia ni TED virus
TRINITY_DN13131_c0_g1_i1	YP_009507248.1	29.228	544	350	12	2643	1096	74	610	4.11e-62	233	3060	ORF B	Trichoplusia ni TED virus
TRINITY_DN162166_c0_g1_i1	YP_009665827.1	36.397	544	281	16	1599	109	60	585	1.04e-96	308	1672	hypothetical protein CsmBV13.10	Diolcogaster facetosa bracovirus
TRINITY_DN1640_c0_g1_i10	NP_073525.1	25.735	544	369	12	1838	240	10	529	3.84e-56	204	2190	140R protein	Yaba-like disease virus
TRINITY_DN1640_c0_g1_i4	NP_073525.1	25.551	544	370	12	1838	240	10	529	1.63e-55	202	2190	140R protein	Yaba-like disease virus
TRINITY_DN18681_c0_g1_i3	YP_010780309.1	23.897	544	343	14	1627	32	1007	1491	1.84e-26	119	1821	NcpA	Tupanvirus deep ocean
TRINITY_DN18933_c0_g1_i4	YP_010796957.1	37.868	544	308	10	13576	11972	815	1337	8.63e-102	364	13578	PolB	Terrapene box turtle adintovirus
TRINITY_DN39789_c0_g1_i2	YP_010114486.1	22.978	544	349	23	140	1648	22	536	4.26e-07	56.6	1896	chaperonin groEL	Flavobacterium phage vB_FspM_immuto_2-6A
TRINITY_DN89774_c0_g1_i1	YP_010804172.1	40.993	544	287	6	1807	3429	44	556	6.95e-127	408	4237	DNA topoisomerase I	Fadolivirus algeromassiliense
TRINITY_DN89774_c0_g1_i4	YP_010804172.1	40.993	544	287	6	698	2320	44	556	1.18e-129	407	3128	DNA topoisomerase I	Fadolivirus algeromassiliense
TRINITY_DN89774_c0_g1_i5	YP_010804172.1	40.993	544	287	6	575	2197	44	556	3.84e-130	408	3005	DNA topoisomerase I	Fadolivirus algeromassiliense
TRINITY_DN2726_c0_g1_i11	YP_002225104.1	25.23	543	353	17	819	2411	56	557	1.48e-29	127	2642	RNA-binding protein	Mycobacterium phage Myrna
TRINITY_DN2726_c0_g1_i12	YP_002225104.1	25.23	543	353	17	1315	2907	56	557	2.02e-29	127	3138	RNA-binding protein	Mycobacterium phage Myrna
TRINITY_DN2726_c0_g1_i19	YP_002225104.1	25.23	543	353	17	1611	3203	56	557	2.34e-29	127	3434	RNA-binding protein	Mycobacterium phage Myrna
TRINITY_DN2726_c0_g1_i1	YP_002225104.1	25.23	543	353	17	1474	3066	56	557	2.2e-29	127	3297	RNA-binding protein	Mycobacterium phage Myrna
TRINITY_DN36346_c0_g1_i1	YP_010803161.1	25.783	543	371	15	49	1623	317	845	3.37e-33	138	1712	peptidase M16	Fadolivirus algeromassiliense
TRINITY_DN12062_c0_g1_i1	NP_073525.1	24.539	542	363	12	139	1701	30	546	1.41e-46	176	1923	140R protein	Yaba-like disease virus
TRINITY_DN1345_c0_g1_i5	YP_010778125.1	28.229	542	291	16	858	2435	17	476	5.74e-41	165	3715	putative ATP-dependent RNA helicase	Bodo saltans virus
TRINITY_DN971_c0_g1_i2	NP_073525.1	25.646	542	374	7	229	1821	11	534	6.16e-48	181	2080	140R protein	Yaba-like disease virus
TRINITY_DN0_c0_g1_i1	YP_009173627.1	51.017	541	247	8	1598	15	10	545	0	536	1772	Hsp70 protein	Chrysochromulina ericina virus
TRINITY_DN1301_c0_g1_i15	YP_004061633.1	29.945	541	287	10	485	2065	23	485	5.7e-66	231	2380	hypothetical protein BpV1_203c	Bathycoccus sp. RCC1105 virus BpV1
TRINITY_DN1301_c0_g1_i8	YP_004061633.1	29.945	541	287	10	485	2065	23	485	5.7e-66	231	2380	hypothetical protein BpV1_203c	Bathycoccus sp. RCC1105 virus BpV1
TRINITY_DN16816_c0_g1_i3	YP_009507248.1	29.205	541	359	7	1662	100	87	623	8.51e-76	263	1744	ORF B	Trichoplusia ni TED virus
TRINITY_DN5081_c0_g1_i1	YP_010779185.1	32.163	541	312	19	2262	787	123	657	5.36e-52	201	4408	repeat protein	Moumouvirus goulette
TRINITY_DN1521_c0_g2_i3	YP_010841596.1	37.037	540	240	10	2668	1061	77	520	7.47e-31	135	5374	collagen 7	Cotonvirus japonicus
TRINITY_DN3202_c0_g1_i7	YP_007676312.1	68.148	540	170	2	2	1618	39	577	0	708	1618	heat shock protein 70	Micromonas pusilla virus 12T
TRINITY_DN33282_c0_g1_i3	YP_010804297.1	29.074	540	315	15	1577	138	31	562	5.7e-59	210	1804	UPF0061 protein	Fadolivirus algeromassiliense
TRINITY_DN51_c0_g1_i23	YP_009177124.1	30.185	540	330	10	4562	2964	23	522	1.17e-47	187	4871	ankyrin repeat family protein	Turkeypox virus
TRINITY_DN51_c0_g1_i30	YP_009177124.1	30.185	540	330	10	4592	2994	23	522	1.31e-47	187	4901	ankyrin repeat family protein	Turkeypox virus
TRINITY_DN51_c0_g1_i48	YP_009177124.1	30.185	540	330	10	4574	2976	23	522	1.57e-47	187	4883	ankyrin repeat family protein	Turkeypox virus
TRINITY_DN1907_c0_g1_i10	YP_009507248.1	31.227	538	349	9	2806	1229	82	610	2.15e-72	268	4844	ORF B	Trichoplusia ni TED virus
TRINITY_DN1907_c0_g1_i6	YP_009507248.1	31.227	538	349	9	2806	1229	82	610	2.15e-72	268	4849	ORF B	Trichoplusia ni TED virus
TRINITY_DN1907_c0_g1_i9	YP_009507248.1	31.227	538	349	9	2806	1229	82	610	2.15e-72	268	4846	ORF B	Trichoplusia ni TED virus
TRINITY_DN9126_c0_g1_i6	YP_009507248.1	30.669	538	340	12	179	1765	138	651	1.16e-72	262	2681	ORF B	Trichoplusia ni TED virus
TRINITY_DN12966_c0_g1_i5	YP_009666308.1	25.14	537	335	11	2159	618	509	1001	3.14e-50	159	4112	Reverse Transcriptase, partial	Cladosporium fulvum T-1 virus
TRINITY_DN12966_c0_g1_i6	YP_009666308.1	25.14	537	335	11	2275	734	509	1001	2.83e-39	160	2356	Reverse Transcriptase, partial	Cladosporium fulvum T-1 virus
TRINITY_DN12966_c0_g1_i8	YP_009666308.1	25.14	537	335	11	2337	796	509	1001	3.28e-39	160	2418	Reverse Transcriptase, partial	Cladosporium fulvum T-1 virus
TRINITY_DN85363_c0_g1_i1	YP_010114486.1	47.3	537	274	7	191	1780	2	536	3.23e-150	447	1821	chaperonin groEL	Flavobacterium phage vB_FspM_immuto_2-6A
TRINITY_DN1557_c0_g1_i4	YP_010778819.1	26.119	536	342	14	148	1650	41	557	4.73e-49	187	2517	dynamin-like protein	Bodo saltans virus
TRINITY_DN1557_c0_g1_i7	YP_010778819.1	26.119	536	342	14	148	1650	41	557	4.62e-49	187	2509	dynamin-like protein	Bodo saltans virus
TRINITY_DN1758_c0_g1_i3	YP_009129265.1	45.709	536	269	8	1588	5	689	1210	2.12e-139	449	1619	polyprotein	Graminella nigrifrons virus 1
TRINITY_DN424_c0_g1_i2	YP_010778819.1	30.467	535	312	16	2940	1468	36	554	5.96e-57	212	3119	dynamin-like protein	Bodo saltans virus
TRINITY_DN4886_c0_g1_i1	YP_010781597.1	21.495	535	318	18	1612	62	1045	1495	1.4e-15	84.7	1978	non-ribosomal peptide synthetase	Tupanvirus soda lake
TRINITY_DN4886_c0_g1_i4	YP_010781597.1	21.495	535	318	18	1612	62	1045	1495	1.41e-15	84.7	1988	non-ribosomal peptide synthetase	Tupanvirus soda lake
TRINITY_DN4886_c0_g1_i6	YP_010781597.1	21.495	535	318	18	1612	62	1045	1495	1.22e-15	84.7	1868	non-ribosomal peptide synthetase	Tupanvirus soda lake
TRINITY_DN4886_c0_g1_i8	YP_010781597.1	21.495	535	318	18	1612	62	1045	1495	1.22e-15	84.7	1868	non-ribosomal peptide synthetase	Tupanvirus soda lake
TRINITY_DN6663_c0_g1_i1	NP_848354.1	28.224	535	297	17	480	2021	29	497	2.18e-40	159	2375	global transactivator	Choristoneura fumiferana multiple nucleopolyhedrovirus
TRINITY_DN10310_c0_g1_i4	YP_009482408.1	23.783	534	366	13	782	2299	95	615	2.51e-32	137	2525	hAT family C-terminal dimerization region domain containing protein	Pandoravirus neocaledonia
TRINITY_DN10310_c0_g1_i8	YP_009482408.1	23.783	534	366	13	993	2510	95	615	3.81e-32	136	2736	hAT family C-terminal dimerization region domain containing protein	Pandoravirus neocaledonia
TRINITY_DN1351_c0_g1_i10	YP_010114486.1	47.378	534	272	6	165	1745	2	533	2.65e-138	420	2149	chaperonin groEL	Flavobacterium phage vB_FspM_immuto_2-6A
TRINITY_DN1351_c0_g1_i11	YP_010114486.1	47.378	534	272	6	165	1745	2	533	2.35e-138	420	2137	chaperonin groEL	Flavobacterium phage vB_FspM_immuto_2-6A
TRINITY_DN1351_c0_g1_i1	YP_010114486.1	47.378	534	272	6	165	1745	2	533	4.01e-138	420	2189	chaperonin groEL	Flavobacterium phage vB_FspM_immuto_2-6A
TRINITY_DN1351_c0_g1_i2	YP_010114486.1	47.378	534	272	6	156	1736	2	533	3.89e-139	420	1959	chaperonin groEL	Flavobacterium phage vB_FspM_immuto_2-6A
TRINITY_DN1351_c0_g1_i5	YP_010114486.1	47.378	534	272	6	165	1745	2	533	2.65e-138	420	2149	chaperonin groEL	Flavobacterium phage vB_FspM_immuto_2-6A
TRINITY_DN1351_c0_g1_i7	YP_010114486.1	47.378	534	272	6	165	1745	2	533	3.9e-138	420	2188	chaperonin groEL	Flavobacterium phage vB_FspM_immuto_2-6A
TRINITY_DN1351_c0_g1_i8	YP_010114486.1	47.378	534	272	6	165	1745	2	533	2.65e-138	420	2149	chaperonin groEL	Flavobacterium phage vB_FspM_immuto_2-6A
TRINITY_DN1351_c0_g1_i9	YP_010114486.1	47.378	534	272	6	165	1745	2	533	4.38e-138	420	2199	chaperonin groEL	Flavobacterium phage vB_FspM_immuto_2-6A
TRINITY_DN16326_c0_g1_i11	YP_009329403.1	26.779	534	353	11	1625	75	72	584	9.77e-58	186	2026	ABC transporter, partial	Cedratvirus A11
TRINITY_DN51_c0_g1_i23	YP_009177124.1	29.775	534	320	12	3971	2400	26	514	4.32e-50	195	4871	ankyrin repeat family protein	Turkeypox virus
TRINITY_DN51_c0_g1_i30	YP_009177124.1	29.775	534	320	12	4001	2430	26	514	5.05e-50	195	4901	ankyrin repeat family protein	Turkeypox virus
TRINITY_DN51_c0_g1_i48	YP_009177124.1	29.775	534	320	12	3983	2412	26	514	6.23e-50	194	4883	ankyrin repeat family protein	Turkeypox virus
TRINITY_DN47861_c0_g1_i3	YP_009052385.1	24.015	533	313	20	969	2501	190	652	2.37e-12	74.7	2843	putative superfamily I helicase	Aureococcus anophagefferens virus
TRINITY_DN10667_c1_g1_i11	YP_009666308.1	25.94	532	322	16	2162	660	520	1010	1.22e-38	157	2164	Reverse Transcriptase, partial	Cladosporium fulvum T-1 virus
TRINITY_DN10667_c1_g1_i2	YP_009666308.1	25.94	532	322	16	1947	445	520	1010	5.31e-39	157	1949	Reverse Transcriptase, partial	Cladosporium fulvum T-1 virus
TRINITY_DN4485_c0_g1_i7	YP_010780181.1	30.827	532	303	16	188	1744	4	483	3.55e-62	230	3002	hypothetical protein QJ856_gp1184	Tupanvirus deep ocean
TRINITY_DN4485_c0_g1_i8	YP_010780181.1	30.827	532	303	16	188	1744	4	483	3.07e-62	230	2950	hypothetical protein QJ856_gp1184	Tupanvirus deep ocean
TRINITY_DN67_c0_g1_i4	YP_009553211.1	32.895	532	316	12	2081	3640	1063	1565	5.39e-62	236	3642	polyprotein	Sogatella furcifera hepe-like virus
TRINITY_DN7888_c0_g1_i1	YP_009666308.1	28.759	532	344	10	2596	1028	530	1035	1.36e-59	226	3302	Reverse Transcriptase, partial	Cladosporium fulvum T-1 virus
TRINITY_DN1187_c0_g1_i2	YP_009507248.1	29.567	531	330	10	2462	975	94	615	1.29e-67	253	4356	ORF B	Trichoplusia ni TED virus
TRINITY_DN1187_c0_g1_i4	YP_009507248.1	29.567	531	330	10	2462	975	94	615	1.29e-67	253	4357	ORF B	Trichoplusia ni TED virus
TRINITY_DN1338_c0_g1_i11	YP_010803173.1	28.625	531	330	19	112	1623	2	510	9.52e-61	214	1936	transcription factor GTP-binding domain protein	Fadolivirus algeromassiliense
TRINITY_DN1338_c0_g1_i6	YP_010803173.1	28.625	531	330	19	112	1623	2	510	3.94e-61	214	1825	transcription factor GTP-binding domain protein	Fadolivirus algeromassiliense
TRINITY_DN2644_c0_g1_i3	YP_009507248.1	38.795	531	308	9	3336	1771	93	615	1e-104	366	5765	ORF B	Trichoplusia ni TED virus
TRINITY_DN2644_c0_g1_i8	YP_009507248.1	38.795	531	308	9	3336	1771	93	615	1e-104	366	5765	ORF B	Trichoplusia ni TED virus
TRINITY_DN3661_c0_g1_i13	NP_203208.1	25.8	531	272	18	1410	2903	20	461	4.03e-33	138	3406	GTA	Epiphyas postvittana nucleopolyhedrovirus
TRINITY_DN3661_c0_g1_i9	NP_203208.1	25.8	531	272	18	1281	2774	20	461	3.8e-33	138	3277	GTA	Epiphyas postvittana nucleopolyhedrovirus
TRINITY_DN5742_c0_g1_i2	YP_009001225.1	30.132	531	313	16	257	1777	68	564	7.11e-53	197	2266	ABC transporter	Pithovirus sibericum
TRINITY_DN7027_c0_g2_i1	YP_009507248.1	32.58	531	321	14	2102	3628	87	602	8.46e-72	266	4869	ORF B	Trichoplusia ni TED virus
TRINITY_DN31177_c0_g3_i1	YP_010114486.1	54.34	530	236	3	1728	154	1	529	8.34e-174	511	2134	chaperonin groEL	Flavobacterium phage vB_FspM_immuto_2-6A
TRINITY_DN31177_c0_g3_i2	YP_010114486.1	54.34	530	236	3	1776	202	1	529	1.4e-173	511	2182	chaperonin groEL	Flavobacterium phage vB_FspM_immuto_2-6A
TRINITY_DN4765_c0_g2_i1	YP_009914739.1	45.472	530	260	11	1753	233	28	551	8.04e-138	426	2812	glutamine--tRNA ligase	Escherichia phage D6
TRINITY_DN4765_c0_g2_i2	YP_009914739.1	45.472	530	260	11	1753	233	28	551	8.04e-138	426	2812	glutamine--tRNA ligase	Escherichia phage D6
TRINITY_DN51_c0_g2_i1	YP_009177124.1	31.132	530	344	10	5554	3995	4	522	7.66e-45	179	6011	ankyrin repeat family protein	Turkeypox virus
TRINITY_DN51_c0_g2_i6	YP_009177124.1	31.132	530	344	10	5565	4006	4	522	7.68e-45	179	6022	ankyrin repeat family protein	Turkeypox virus
TRINITY_DN11290_c0_g1_i1	YP_010796961.1	45.18	529	274	7	1648	104	658	1184	6.41e-133	418	1655	PolB	Mayetiola barley midge adintovirus
TRINITY_DN16687_c0_g1_i4	YP_009325851.1	40.832	529	287	6	1971	385	27	529	4.07e-111	349	2140	CTP synthetase	Only Syngen Nebraska virus 5
TRINITY_DN16687_c0_g1_i5	YP_009325851.1	40.832	529	287	6	1971	385	27	529	4.07e-111	349	2140	CTP synthetase	Only Syngen Nebraska virus 5
TRINITY_DN1894_c0_g1_i2	NP_073525.1	25.331	529	364	9	5	1558	28	536	1.73e-50	191	3319	140R protein	Yaba-like disease virus
TRINITY_DN1894_c0_g1_i4	NP_073525.1	25.331	529	364	9	5	1558	28	536	1.37e-50	191	3068	140R protein	Yaba-like disease virus
TRINITY_DN1894_c0_g1_i5	NP_073525.1	25.331	529	364	9	5	1558	28	536	1.73e-50	191	3321	140R protein	Yaba-like disease virus
TRINITY_DN2814_c0_g1_i6	YP_009483690.1	26.843	529	297	21	1899	451	54	538	3.12e-32	135	2121	Carboxylic ester hydrolase	Pandoravirus quercus
TRINITY_DN33282_c0_g1_i11	YP_010804297.1	29.868	529	293	17	1529	138	47	562	1.37e-58	209	1910	UPF0061 protein	Fadolivirus algeromassiliense
TRINITY_DN9508_c0_g1_i1	YP_010780026.1	42.533	529	273	9	2155	611	3	514	1.69e-139	432	3059	methionyl-tRNA synthetase	Tupanvirus deep ocean
TRINITY_DN9508_c0_g1_i5	YP_010780026.1	42.533	529	273	9	2155	611	3	514	1.69e-139	432	3059	methionyl-tRNA synthetase	Tupanvirus deep ocean
TRINITY_DN10340_c1_g1_i1	YP_009666308.1	28.977	528	337	8	1658	117	529	1032	2.66e-68	241	1663	Reverse Transcriptase, partial	Cladosporium fulvum T-1 virus
TRINITY_DN10340_c1_g1_i3	YP_009666308.1	28.977	528	337	8	2049	508	529	1032	7.47e-67	241	2054	Reverse Transcriptase, partial	Cladosporium fulvum T-1 virus
TRINITY_DN19155_c0_g1_i6	YP_003969699.1	28.03	528	344	10	1581	13	2	498	1.29e-51	189	1609	putative metalloendopeptidase	Cafeteria roenbergensis virus BV-PW1
TRINITY_DN19155_c0_g1_i9	YP_003969699.1	28.03	528	344	10	1581	13	2	498	1.29e-51	189	1609	putative metalloendopeptidase	Cafeteria roenbergensis virus BV-PW1
TRINITY_DN1989_c0_g1_i1	YP_003986822.1	25.379	528	244	17	504	1922	30	462	3.3e-28	122	2801	probable ubiquitin carboxyl-terminal hydrolase	Acanthamoeba polyphaga mimivirus
TRINITY_DN1989_c0_g1_i8	YP_003986822.1	25.379	528	244	17	504	1922	30	462	3.3e-28	122	2801	probable ubiquitin carboxyl-terminal hydrolase	Acanthamoeba polyphaga mimivirus
TRINITY_DN53086_c0_g1_i1	YP_009665827.1	29.735	528	342	11	748	2292	57	568	1.11e-65	233	2431	hypothetical protein CsmBV13.10	Diolcogaster facetosa bracovirus
TRINITY_DN5496_c0_g1_i1	NP_073525.1	25.568	528	363	8	423	1973	17	525	3.11e-50	188	2343	140R protein	Yaba-like disease virus
TRINITY_DN9020_c0_g1_i10	YP_009507248.1	32.386	528	327	10	2876	1347	138	653	3.78e-68	255	5272	ORF B	Trichoplusia ni TED virus
TRINITY_DN9020_c0_g1_i4	YP_009507248.1	32.197	528	328	10	2876	1347	138	653	1.49e-67	253	4333	ORF B	Trichoplusia ni TED virus
TRINITY_DN9020_c0_g1_i8	YP_009507248.1	32.386	528	327	10	2876	1347	138	653	3.78e-68	255	5277	ORF B	Trichoplusia ni TED virus
TRINITY_DN1301_c0_g1_i3	YP_004061633.1	30.608	526	284	8	485	2008	23	485	1.04e-72	248	2323	hypothetical protein BpV1_203c	Bathycoccus sp. RCC1105 virus BpV1
TRINITY_DN5934_c0_g1_i8	NP_570746.1	22.053	526	336	21	1605	118	82	563	4.52e-17	90.5	4619	complement binding protein	Macacine gammaherpesvirus 5
TRINITY_DN1109_c0_g1_i2	YP_010778015.1	41.524	525	294	5	845	2407	134	649	2.02e-119	379	2412	translation initiation factor IF-2	Bodo saltans virus
TRINITY_DN1109_c0_g1_i3	YP_010778015.1	41.714	525	293	5	845	2407	134	649	1.31e-127	401	2412	translation initiation factor IF-2	Bodo saltans virus
TRINITY_DN1109_c0_g1_i6	YP_010778015.1	41.524	525	294	5	845	2407	134	649	2.02e-119	379	2412	translation initiation factor IF-2	Bodo saltans virus
TRINITY_DN3555_c0_g1_i12	YP_009507248.1	39.048	525	291	10	2631	4175	93	598	1.99e-106	372	8654	ORF B	Trichoplusia ni TED virus
TRINITY_DN3555_c0_g1_i13	YP_009507248.1	39.048	525	291	10	2631	4175	93	598	1.48e-106	372	7166	ORF B	Trichoplusia ni TED virus
TRINITY_DN3555_c0_g1_i3	YP_009507248.1	39.048	525	291	10	2631	4175	93	598	1.99e-106	372	8653	ORF B	Trichoplusia ni TED virus
TRINITY_DN3555_c0_g1_i5	YP_009507248.1	39.048	525	291	10	2631	4175	93	598	7.92e-107	372	5749	ORF B	Trichoplusia ni TED virus
TRINITY_DN313_c0_g1_i6	YP_009507248.1	36.45	524	309	2	5655	4099	94	598	7.38e-102	358	5720	ORF B	Trichoplusia ni TED virus
TRINITY_DN4027_c0_g1_i14	YP_009507248.1	32.824	524	308	13	1377	2852	56	567	2.08e-70	261	4335	ORF B	Trichoplusia ni TED virus
TRINITY_DN60892_c0_g1_i1	YP_010788949.1	21.947	524	293	23	107	1621	1	427	4.75e-11	68.9	1842	glutamine-dependent asparagine synthetase	Megavirus baoshan
TRINITY_DN13905_c0_g1_i2	YP_010780309.1	27.342	523	330	15	134	1681	4	483	6.57e-36	152	3135	NcpA	Tupanvirus deep ocean
TRINITY_DN13905_c0_g1_i6	YP_010780309.1	27.342	523	330	15	134	1681	4	483	6.57e-36	152	3135	NcpA	Tupanvirus deep ocean
TRINITY_DN13905_c0_g1_i7	YP_010780309.1	27.342	523	330	15	134	1681	4	483	5.51e-37	152	2103	NcpA	Tupanvirus deep ocean
TRINITY_DN1395_c0_g1_i2	YP_010780396.1	48.375	523	237	6	1834	335	12	524	4.59e-172	517	3193	prolyl-tRNA synthetase	Tupanvirus deep ocean
TRINITY_DN1395_c0_g1_i3	YP_010780396.1	48.375	523	237	6	1834	335	12	524	1.2e-165	517	5398	prolyl-tRNA synthetase	Tupanvirus deep ocean
TRINITY_DN10492_c0_g1_i4	YP_009483690.1	27.011	522	303	20	1733	273	42	520	1.31e-35	144	1799	Carboxylic ester hydrolase	Pandoravirus quercus
TRINITY_DN1749_c0_g1_i10	YP_007354233.1	35.249	522	272	14	1829	312	418	889	5.57e-89	300	2145	Glycosyltransferase family 25 fused to procollagen lysine 2-oxoglutarate 5-dioxygenase	Acanthamoeba polyphaga moumouvirus
TRINITY_DN349_c0_g1_i3	YP_010803678.1	37.548	522	296	8	354	1886	5	507	3.43e-114	358	2211	ABC transporter	Fadolivirus algeromassiliense
TRINITY_DN9122_c0_g1_i3	YP_009664930.1	24.713	522	286	17	1730	234	22	459	4.59e-26	117	4190	DNA helicase	Micromonas pusilla virus SP1
TRINITY_DN9122_c0_g1_i5	YP_009664930.1	24.713	522	286	17	1730	234	22	459	6.77e-26	117	5662	DNA helicase	Micromonas pusilla virus SP1
TRINITY_DN3656_c0_g1_i2	YP_010780377.1	43.186	521	264	13	2549	1011	21	517	8.26e-126	394	2805	putative ATP-dependent RNA helicase	Tupanvirus deep ocean
TRINITY_DN559_c0_g1_i2	YP_010782486.1	25.528	521	327	18	210	1619	66	576	2.66e-24	112	2233	1-deoxy-D-xylulose-5-phosphate synthase	Tupanvirus soda lake
TRINITY_DN60278_c0_g2_i3	YP_008319141.1	25.912	521	277	18	2446	3810	34	511	6.73e-35	146	4964	helicase	Pandoravirus dulcis
TRINITY_DN60278_c0_g2_i4	YP_008319141.1	25.912	521	277	18	3671	5035	34	511	8.34e-35	146	5811	helicase	Pandoravirus dulcis
TRINITY_DN2893_c0_g1_i1	YP_009329403.1	25.577	520	358	13	1767	262	77	585	2.68e-46	176	1951	ABC transporter, partial	Cedratvirus A11
TRINITY_DN51_c0_g2_i1	YP_009177124.1	30.829	519	331	11	4885	3371	34	538	1.58e-49	194	6011	ankyrin repeat family protein	Turkeypox virus
TRINITY_DN51_c0_g2_i6	YP_009177124.1	30.829	519	331	11	4896	3382	34	538	1.58e-49	194	6022	ankyrin repeat family protein	Turkeypox virus
TRINITY_DN1521_c0_g2_i2	YP_010841596.1	38.031	518	239	8	2611	1061	84	520	2.7e-31	137	5676	collagen 7	Cotonvirus japonicus
TRINITY_DN22972_c0_g1_i2	YP_010796575.1	28.571	518	328	14	1506	19	5	502	3.17e-69	233	1526	EGT	Mythimna unipuncta nucleopolyhedrovirus
TRINITY_DN22972_c0_g1_i4	YP_010796575.1	28.571	518	328	14	1506	19	5	502	3.17e-69	233	1526	EGT	Mythimna unipuncta nucleopolyhedrovirus
TRINITY_DN13040_c0_g1_i10	YP_009666308.1	25.338	517	323	14	2755	1277	503	980	1.11e-39	162	2760	Reverse Transcriptase, partial	Cladosporium fulvum T-1 virus
TRINITY_DN1339_c0_g1_i12	YP_009507248.1	33.849	517	304	10	3015	1540	59	562	1.56e-76	280	4137	ORF B	Trichoplusia ni TED virus
TRINITY_DN1521_c0_g2_i2	YP_010841596.1	38.104	517	247	10	2596	1112	77	542	1.45e-24	115	5676	collagen 7	Cotonvirus japonicus
TRINITY_DN1521_c0_g2_i3	YP_010841596.1	38.104	517	247	10	2596	1112	77	542	2.44e-24	114	5374	collagen 7	Cotonvirus japonicus
TRINITY_DN3687_c1_g1_i1	YP_009507248.1	32.689	517	323	9	2398	3906	134	639	8.98e-68	254	5431	ORF B	Trichoplusia ni TED virus
TRINITY_DN3687_c1_g1_i2	YP_009507248.1	32.689	517	323	9	2399	3907	134	639	8.98e-68	254	5432	ORF B	Trichoplusia ni TED virus
TRINITY_DN3687_c1_g1_i8	YP_009507248.1	32.689	517	323	9	1410	2918	134	639	5.56e-68	254	4443	ORF B	Trichoplusia ni TED virus
TRINITY_DN10492_c0_g1_i1	YP_009483690.1	26.744	516	302	19	1709	273	44	520	1.99e-35	144	1842	Carboxylic ester hydrolase	Pandoravirus quercus
TRINITY_DN10492_c0_g1_i3	YP_009483690.1	26.744	516	302	19	1709	273	44	520	1.99e-35	144	1842	Carboxylic ester hydrolase	Pandoravirus quercus
TRINITY_DN141_c0_g1_i4	YP_009812643.1	23.45	516	342	20	6892	5387	82	558	8.23e-13	78.6	10531	minor tail protein	Microbacterium phage OneinaGillian
TRINITY_DN14463_c0_g1_i1	YP_009052166.1	22.868	516	324	13	475	1920	63	538	2.83e-20	100	2939	putative DNA topoisomerase IA	Aureococcus anophagefferens virus
TRINITY_DN14463_c0_g1_i4	YP_009052166.1	22.868	516	324	13	475	1920	63	538	2.83e-20	100	2939	putative DNA topoisomerase IA	Aureococcus anophagefferens virus
TRINITY_DN4821_c0_g1_i9	YP_010796575.1	29.845	516	333	10	184	1686	6	507	3.05e-68	233	1858	EGT	Mythimna unipuncta nucleopolyhedrovirus
TRINITY_DN559_c0_g1_i1	YP_010782486.1	25.388	516	325	17	393	1790	71	576	7.75e-25	114	2404	1-deoxy-D-xylulose-5-phosphate synthase	Tupanvirus soda lake
TRINITY_DN559_c0_g1_i6	YP_010782486.1	25.388	516	325	17	406	1803	71	576	9.87e-25	114	2417	1-deoxy-D-xylulose-5-phosphate synthase	Tupanvirus soda lake
TRINITY_DN559_c0_g1_i7	YP_010782486.1	25.388	516	325	17	388	1785	71	576	9.7e-25	114	2399	1-deoxy-D-xylulose-5-phosphate synthase	Tupanvirus soda lake
TRINITY_DN7888_c0_g1_i7	YP_009666308.1	28.295	516	335	10	2543	1023	546	1035	4.07e-56	213	2543	Reverse Transcriptase, partial	Cladosporium fulvum T-1 virus
TRINITY_DN51_c0_g2_i1	YP_009177124.1	30.097	515	310	10	4711	3302	13	522	9.66e-45	179	6011	ankyrin repeat family protein	Turkeypox virus
TRINITY_DN51_c0_g2_i6	YP_009177124.1	30.097	515	310	10	4722	3313	13	522	9.69e-45	179	6022	ankyrin repeat family protein	Turkeypox virus
TRINITY_DN14742_c0_g2_i3	YP_009507248.1	33.463	514	305	12	350	1852	80	569	1.78e-74	270	3160	ORF B	Trichoplusia ni TED virus
TRINITY_DN14742_c0_g2_i4	YP_009507248.1	33.463	514	305	12	350	1852	80	569	1.6e-74	270	3160	ORF B	Trichoplusia ni TED virus
TRINITY_DN5217_c0_g1_i5	YP_293911.1	42.802	514	275	5	1539	1	11	506	1.37e-125	385	1745	putative DNA ligase	Emiliania huxleyi virus 86
TRINITY_DN530_c0_g1_i13	YP_003084228.1	24.903	514	234	21	974	2185	134	605	0.013	43.1	2684	hypothetical protein PSS2_gp084	Cyanophage PSS2
TRINITY_DN530_c0_g1_i18	YP_003084228.1	24.903	514	234	21	1519	2730	134	605	0.007	45.1	4355	hypothetical protein PSS2_gp084	Cyanophage PSS2
TRINITY_DN51_c0_g1_i20	YP_003986584.1	28.07	513	312	14	2395	1028	66	578	2.92e-37	155	3654	putative ankyrin repeat protein	Acanthamoeba polyphaga mimivirus
TRINITY_DN51_c0_g1_i25	YP_003986584.1	28.07	513	312	14	3563	2196	66	578	4.45e-37	155	4822	putative ankyrin repeat protein	Acanthamoeba polyphaga mimivirus
TRINITY_DN51_c0_g1_i26	YP_003986584.1	28.07	513	312	14	3533	2166	66	578	5.02e-37	155	4792	putative ankyrin repeat protein	Acanthamoeba polyphaga mimivirus
TRINITY_DN51_c0_g1_i35	YP_003986584.1	28.07	513	312	14	2609	1242	66	578	3.27e-37	155	3868	putative ankyrin repeat protein	Acanthamoeba polyphaga mimivirus
TRINITY_DN51_c0_g1_i42	YP_003986584.1	28.07	513	312	14	3551	2184	66	578	4.76e-37	155	4810	putative ankyrin repeat protein	Acanthamoeba polyphaga mimivirus
TRINITY_DN51_c0_g1_i47	YP_003986584.1	28.07	513	312	14	2597	1230	66	578	3.4e-37	155	3856	putative ankyrin repeat protein	Acanthamoeba polyphaga mimivirus
TRINITY_DN1651_c0_g1_i10	YP_009507248.1	45.508	512	271	4	6960	5431	63	568	1.05e-137	466	12045	ORF B	Trichoplusia ni TED virus
TRINITY_DN1651_c0_g1_i17	YP_009507248.1	45.508	512	271	4	6959	5430	63	568	1.03e-137	466	11881	ORF B	Trichoplusia ni TED virus
TRINITY_DN1651_c0_g1_i1	YP_009507248.1	45.508	512	271	4	6960	5431	63	568	1.05e-137	466	12061	ORF B	Trichoplusia ni TED virus
TRINITY_DN1651_c0_g1_i5	YP_009507248.1	45.508	512	271	4	6960	5431	63	568	7.6e-138	466	9512	ORF B	Trichoplusia ni TED virus
TRINITY_DN2642_c0_g1_i1	YP_009015580.1	39.453	512	239	13	618	2120	11	462	2.69e-95	306	2121	gp277	Bacillus phage G
TRINITY_DN390_c0_g1_i13	YP_009507248.1	45.703	512	261	6	5572	4043	91	587	2.63e-141	476	11069	ORF B	Trichoplusia ni TED virus
TRINITY_DN390_c0_g1_i14	YP_009507248.1	45.703	512	261	6	5572	4043	91	587	2.65e-141	476	11130	ORF B	Trichoplusia ni TED virus
TRINITY_DN390_c0_g1_i19	YP_009507248.1	45.703	512	261	6	5572	4043	91	587	2.63e-141	476	11071	ORF B	Trichoplusia ni TED virus
TRINITY_DN390_c0_g1_i20	YP_009507248.1	45.703	512	261	6	5572	4043	91	587	2.64e-141	476	11109	ORF B	Trichoplusia ni TED virus
TRINITY_DN390_c0_g1_i28	YP_009507248.1	45.703	512	261	6	4930	3401	91	587	2.43e-141	476	10446	ORF B	Trichoplusia ni TED virus
TRINITY_DN390_c0_g1_i5	YP_009507248.1	45.703	512	261	6	5572	4043	91	587	2.65e-141	476	11127	ORF B	Trichoplusia ni TED virus
TRINITY_DN7175_c0_g1_i12	YP_628286.1	50	512	241	7	431	1945	23	526	7.36e-174	518	2652	protein-tyrosine kinase	Y73 sarcoma virus
TRINITY_DN8950_c0_g1_i1	NP_047448.1	24.805	512	301	15	1951	440	30	465	9.36e-34	140	2689	GTA	Bombyx mori nucleopolyhedrovirus
TRINITY_DN8950_c0_g1_i2	NP_047448.1	24.805	512	301	15	1951	440	30	465	9.36e-34	140	2689	GTA	Bombyx mori nucleopolyhedrovirus
TRINITY_DN8950_c0_g1_i5	NP_047448.1	24.805	512	301	15	1951	440	30	465	9.36e-34	140	2689	GTA	Bombyx mori nucleopolyhedrovirus
TRINITY_DN147957_c0_g1_i1	YP_005255241.1	46.38	511	269	4	2	1525	103	611	3.53e-134	422	1620	S2 gene product	Spissistilus festinus reovirus
TRINITY_DN473_c0_g1_i1	YP_009173045.1	30.92	511	305	14	1803	3269	5	489	2.17e-51	194	3287	hypothetical protein AP054_gp033	Ostreococcus lucimarinus virus 7
TRINITY_DN4821_c0_g1_i10	YP_010796575.1	29.746	511	340	10	184	1686	6	507	8.9e-68	232	1858	EGT	Mythimna unipuncta nucleopolyhedrovirus
TRINITY_DN4821_c0_g1_i1	YP_010796575.1	29.941	511	339	10	184	1686	6	507	1.67e-68	234	1858	EGT	Mythimna unipuncta nucleopolyhedrovirus
TRINITY_DN5934_c0_g1_i2	NP_570746.1	25.832	511	289	23	1969	629	19	503	1.55e-32	137	2538	complement binding protein	Macacine gammaherpesvirus 5
TRINITY_DN5934_c0_g1_i8	NP_570746.1	25.832	511	289	23	4050	2710	19	503	2.87e-32	138	4619	complement binding protein	Macacine gammaherpesvirus 5
TRINITY_DN7175_c0_g1_i13	YP_628286.1	50.098	511	240	7	323	1834	24	526	5.94e-174	518	2541	protein-tyrosine kinase	Y73 sarcoma virus
TRINITY_DN7175_c0_g1_i2	YP_628286.1	50.098	511	240	7	323	1834	24	526	5.94e-174	518	2541	protein-tyrosine kinase	Y73 sarcoma virus
TRINITY_DN8950_c0_g1_i4	NP_047448.1	24.853	511	301	15	1715	207	30	465	8.82e-34	139	2453	GTA	Bombyx mori nucleopolyhedrovirus
TRINITY_DN10737_c0_g3_i1	YP_010776364.1	51.569	510	227	8	265	1758	7	508	6.83e-157	466	1759	hypothetical protein QJ849_gp451	Powai lake megavirus
TRINITY_DN14693_c0_g1_i4	YP_009174325.1	28.824	510	267	18	1691	249	12	454	2.48e-46	177	2965	DNA helicase	Yellowstone lake phycodnavirus 3
TRINITY_DN3859_c0_g1_i2	YP_010783088.1	25.686	510	306	20	1924	500	6	477	9.99e-21	99.4	2028	arylsulfatase	Tetraselmis virus 1
TRINITY_DN5934_c0_g1_i2	NP_570746.1	25.294	510	305	25	2074	620	107	565	4.33e-23	108	2538	complement binding protein	Macacine gammaherpesvirus 5
TRINITY_DN5934_c0_g1_i8	NP_570746.1	25.294	510	305	25	4155	2701	107	565	1.71e-22	107	4619	complement binding protein	Macacine gammaherpesvirus 5
TRINITY_DN141_c0_g1_i4	YP_009812643.1	24.754	509	335	21	1585	86	82	551	5.62e-13	79.3	10531	minor tail protein	Microbacterium phage OneinaGillian
TRINITY_DN17867_c0_g1_i4	YP_010803610.1	26.916	509	302	15	462	1910	5	469	1.54e-38	153	2478	deoxyribodipyrimidine photolyase	Fadolivirus algeromassiliense
TRINITY_DN17867_c0_g1_i5	YP_010803610.1	26.916	509	302	15	462	1910	5	469	8.64e-39	153	2146	deoxyribodipyrimidine photolyase	Fadolivirus algeromassiliense
TRINITY_DN2968_c0_g1_i1	YP_010841540.1	36.346	509	232	9	2934	4349	347	800	4.9e-37	157	5652	collagen-like protein 7	Cotonvirus japonicus
TRINITY_DN14693_c0_g1_i1	YP_009174325.1	28.937	508	269	17	1691	249	12	454	4.37e-48	177	1692	DNA helicase	Yellowstone lake phycodnavirus 3
TRINITY_DN2111_c0_g1_i7	YP_009507248.1	31.496	508	324	9	1633	146	95	590	1.74e-65	234	1738	ORF B	Trichoplusia ni TED virus
TRINITY_DN51_c0_g1_i28	YP_003986584.1	28.15	508	308	14	3629	2277	66	573	5.06e-37	155	4888	putative ankyrin repeat protein	Acanthamoeba polyphaga mimivirus
TRINITY_DN51_c0_g1_i34	YP_003986584.1	28.15	508	308	14	3641	2289	66	573	5.44e-37	155	4900	putative ankyrin repeat protein	Acanthamoeba polyphaga mimivirus
TRINITY_DN70588_c0_g1_i1	YP_010803998.1	31.496	508	298	13	1542	79	3	480	2.45e-79	262	1739	methionyl-tRNA synthetase	Fadolivirus algeromassiliense
TRINITY_DN91141_c0_g1_i5	YP_010842031.1	25.394	508	278	16	10	1257	169	667	1.01e-27	120	1435	glucose-methanol-choline oxidoreductase	Cotonvirus japonicus
TRINITY_DN11806_c0_g1_i2	YP_010777042.1	27.022	507	264	18	1567	146	126	559	4.17e-28	122	2036	choline dehydrogenase	Acanthamoeba polyphaga mimivirus
TRINITY_DN8346_c0_g1_i11	YP_009119837.1	35.306	507	252	17	1390	20	47	527	1.22e-80	265	1686	beta glucosidase	Pandoravirus inopinatum
TRINITY_DN8346_c0_g1_i2	YP_009119837.1	35.306	507	252	17	1390	20	47	527	4.13e-81	265	1566	beta glucosidase	Pandoravirus inopinatum
TRINITY_DN9384_c0_g1_i12	YP_010803610.1	28.205	507	296	17	71	1516	7	470	3.8e-51	184	1550	deoxyribodipyrimidine photolyase	Fadolivirus algeromassiliense
TRINITY_DN9384_c0_g1_i3	YP_010803610.1	28.205	507	296	17	71	1516	7	470	8.86e-51	184	1672	deoxyribodipyrimidine photolyase	Fadolivirus algeromassiliense
TRINITY_DN9384_c0_g1_i8	YP_010803610.1	28.205	507	296	17	71	1516	7	470	3.8e-51	184	1550	deoxyribodipyrimidine photolyase	Fadolivirus algeromassiliense
TRINITY_DN9384_c0_g1_i9	YP_010803610.1	28.205	507	296	17	71	1516	7	470	5.47e-51	184	1595	deoxyribodipyrimidine photolyase	Fadolivirus algeromassiliense
TRINITY_DN19287_c0_g1_i4	YP_010802886.1	39.328	506	248	11	1656	142	171	618	7.98e-105	332	1811	GMP synthetase glutamine amidotransferase and ATP pyrophosphatase domain protein	Fadolivirus algeromassiliense
TRINITY_DN1069_c0_g1_i1	YP_003212952.1	25.743	505	279	17	2776	1352	16	454	1.05e-30	130	2956	hypothetical protein OTV1_129	Ostreococcus tauri virus 1
TRINITY_DN1069_c0_g1_i4	YP_003212952.1	25.743	505	279	17	2155	731	16	454	6.76e-31	130	2335	hypothetical protein OTV1_129	Ostreococcus tauri virus 1
TRINITY_DN13040_c0_g1_i2	YP_009507248.1	31.881	505	314	10	2022	568	109	603	9.21e-66	243	2883	ORF B	Trichoplusia ni TED virus
TRINITY_DN13040_c0_g1_i3	YP_009507248.1	31.881	505	314	10	3374	1920	109	603	2.09e-64	243	4235	ORF B	Trichoplusia ni TED virus
TRINITY_DN13040_c0_g1_i5	YP_009507248.1	31.881	505	314	10	3495	2041	109	603	2.27e-64	243	4356	ORF B	Trichoplusia ni TED virus
TRINITY_DN6540_c0_g1_i16	YP_009507248.1	37.228	505	302	6	2144	3637	93	589	1.88e-101	356	5708	ORF B	Trichoplusia ni TED virus
TRINITY_DN7514_c0_g1_i3	YP_009666308.1	23.96	505	307	12	1	1434	547	1001	2.16e-28	127	3237	Reverse Transcriptase, partial	Cladosporium fulvum T-1 virus
TRINITY_DN7514_c0_g1_i5	YP_009666308.1	23.96	505	307	12	1	1434	547	1001	8.17e-30	127	1549	Reverse Transcriptase, partial	Cladosporium fulvum T-1 virus
TRINITY_DN1707_c0_g1_i2	YP_010778125.1	26.984	504	291	14	4378	2903	44	482	1.02e-32	140	5018	putative ATP-dependent RNA helicase	Bodo saltans virus
TRINITY_DN23517_c0_g1_i1	YP_009552663.1	29.365	504	297	16	1485	61	5	478	2.99e-53	190	1513	EGT	Operophtera brumata nucleopolyhedrovirus
TRINITY_DN23517_c0_g1_i2	YP_009552663.1	29.167	504	298	16	1485	61	5	478	6.55e-53	189	1513	EGT	Operophtera brumata nucleopolyhedrovirus
TRINITY_DN23517_c0_g1_i7	YP_009552663.1	29.167	504	298	16	1485	61	5	478	4.47e-53	189	1513	EGT	Operophtera brumata nucleopolyhedrovirus
TRINITY_DN2814_c0_g1_i8	YP_009483690.1	26.587	504	284	20	1467	82	54	513	9.37e-31	130	1689	Carboxylic ester hydrolase	Pandoravirus quercus
TRINITY_DN1000_c1_g1_i1	YP_009507248.1	32.207	503	319	9	2190	706	91	579	8.23e-71	259	3001	ORF B	Trichoplusia ni TED virus
TRINITY_DN1000_c1_g1_i2	YP_009507248.1	32.207	503	319	9	3529	2045	91	579	1.61e-69	258	4340	ORF B	Trichoplusia ni TED virus
TRINITY_DN631_c1_g1_i11	YP_009507248.1	31.213	503	318	11	3122	1668	70	562	7.06e-60	228	3532	ORF B	Trichoplusia ni TED virus
TRINITY_DN4821_c0_g1_i8	YP_758442.1	32.072	502	316	15	214	1677	55	545	2.9e-67	232	1858	egt	Leucania separata nucleopolyhedrovirus
TRINITY_DN6966_c0_g1_i12	YP_010796575.1	31.873	502	316	14	1461	1	5	495	4.74e-67	230	1851	EGT	Mythimna unipuncta nucleopolyhedrovirus
TRINITY_DN10161_c0_g1_i1	YP_009483690.1	28.942	501	292	17	1678	275	46	515	4.74e-41	160	1752	Carboxylic ester hydrolase	Pandoravirus quercus
TRINITY_DN11654_c0_g1_i1	YP_001497220.1	22.954	501	305	15	395	1777	15	474	2.58e-07	57.4	2216	hypothetical protein NY2A_B024L	Paramecium bursaria Chlorella virus NY2A
TRINITY_DN12061_c0_g1_i1	YP_010803136.1	30.339	501	300	14	2294	876	34	513	3.78e-56	208	2305	HrpA-like RNA helicase	Fadolivirus algeromassiliense
TRINITY_DN12061_c0_g1_i6	YP_010803136.1	30.339	501	300	14	2294	876	34	513	5.47e-56	207	2305	HrpA-like RNA helicase	Fadolivirus algeromassiliense
TRINITY_DN12061_c0_g1_i8	YP_010803136.1	30.339	501	300	14	2102	684	34	513	2.63e-56	207	2113	HrpA-like RNA helicase	Fadolivirus algeromassiliense
TRINITY_DN1524_c0_g1_i4	YP_009507248.1	32.335	501	314	7	1494	13	138	620	2.41e-78	271	1846	ORF B	Trichoplusia ni TED virus
TRINITY_DN4939_c0_g1_i3	YP_009507248.1	33.134	501	311	9	2962	1493	103	590	2.4e-75	277	5483	ORF B	Trichoplusia ni TED virus
TRINITY_DN73633_c0_g1_i1	YP_009611685.1	22.754	501	327	19	4696	3293	41	514	7.66e-08	61.2	4790	putative internalin	Agrobacterium phage Atu_ph07
TRINITY_DN78466_c0_g1_i2	YP_010796575.1	29.341	501	327	8	1560	97	5	491	1.02e-57	203	1604	EGT	Mythimna unipuncta nucleopolyhedrovirus
TRINITY_DN8246_c0_g2_i1	YP_009129265.1	44.711	501	270	5	1	1485	1194	1693	2.64e-142	459	1798	polyprotein	Graminella nigrifrons virus 1
